# Supplementary material for: Complete Mitochondrial Genome Assembly of an Upland Wild Rice Species, Oryza granulata and Comparative Mitochondrial Genomic Analyses of the Genus Oryza
Source: Life (Basel). 2023 Oct 25;13(11):2114. doi: 10.3390/life13112114 (PMC10672236; doi:10.3390/life13112114)
Supplement: Supplementary file 1 [file life-13-02114-s001.zip]

Archive with 1 entries (1 files):
- life-2647268-supplementary.xlsx
