# Supplementary material for: Complete Mitochondrial Genome Assembly of an Upland Wild Rice Species, Oryza granulata and Comparative Mitochondrial Genomic Analyses of the Genus Oryza
Source: Life (Basel). 2023 Oct 25;13(11):2114. doi: 10.3390/life13112114 (PMC10672236; doi:10.3390/life13112114)
Supplement: Supplementary file 1 [file life-13-02114-s001.zip › life-2647268-supplementary.xlsx]

## Sheet: Table S1
Table S1. Frequency of simple sequence repeat (SSR) types inthe O. granulata mitogenome.
Repeat types	3	4	5	6	7	8	9	10	11	12	13	Total
A/T						88	28	8	1		2	127
C/G						5	2	3		1		11
AC/GT		26	1									27
AG/CT		81	12	3								96
AT/AT		30	13	2	1							46
CG/CG		8										8
AAG/CTT		3	1									4
AAT/ATT		6										6
ACT/AGT		5										5
AGG/CCT		1										1
CCG/CGG		1	1									2
AAAG/CTTT	10											10
AAAT/ATTT	2											2
AACG/CGTT	1											1
AAGC/CTTG	5											5
AAGG/CCTT	2											2
AAGT/ACTT	1											1
AATG/ATTC	2											2
ACAG/CTGT	1											1
ACCT/AGGT	2											2
ACTG/AGTC	1											1
AGCG/CGCT	2											2
AGCT/AGCT	1											1
ATCG/ATCG	2											2
CCGG/CCGG	2											2
AAAAT/ATTTT	1											1
ACGAGG/CCTCGT	2											2
CCGG/CCGG	1											1
AAATC/ATTTG	1											1
AACAT/ATGTT		1										1
AAGAT/ATCTT	1											1
ACATG/ATGTC	1											1
CCCGG/CCGGG	1											1
AAAGAG/CTCTTT	1											1
AGCCCT/AGGGCT		1										1

## Sheet: Table S2
Table S2. Long repeats (repeat unit >= 30 bp) in the O. granulata mitogenome. Note: 'Chr' represents chromosome; *'P' indicates palindromic repeats; 'F' indicates forward repeats.
Chromosome	Repeat Length	Start of Copy 1	Type*	Start of Copy 2
Chr1	708	18262	P	77817
Chr1	532	36487	F	229452
Chr1	502	19354	P	76933
Chr1	469	98314	P	190150
Chr1	387	18968	P	77433
Chr1	376	17100	P	79313
Chr1	360	219670	F	268512
Chr1	358	17473	P	78957
Chr1	358	98425	P	190150
Chr1	358	192381	P	226501
Chr1	332	39211	P	130335
Chr1	329	109845	F	149180
Chr1	301	17962	P	78525
Chr1	285	39180	F	276746
Chr1	278	109896	F	149231
Chr1	261	12205	P	55689
Chr1	254	130413	P	276777
Chr1	249	39216	F	276782
Chr1	245	266767	P	322504
Chr1	242	3528	P	327692
Chr1	231	7025	F	138982
Chr1	225	3812	P	327423
Chr1	215	219820	F	268662
Chr1	208	128848	P	161033
Chr1	202	201485	P	235017
Chr1	198	39267	F	276833
Chr1	186	99275	P	285514
Chr1	177	266835	P	322504
Chr1	174	266754	P	322588
Chr1	167	195154	F	248825
Chr1	162	6583	F	138545
Chr1	161	10878	F	100956
Chr1	158	20007	P	76626
Chr1	157	19853	P	76780
Chr1	155	110189	F	169727
Chr1	149	91354	P	246918
Chr1	147	8980	F	114061
Chr1	146	6836	F	138794
Chr1	140	219895	F	268737
Chr1	139	6447	F	138408
Chr1	138	8989	F	114070
Chr1	138	17829	P	78822
Chr1	137	13619	P	182389
Chr1	136	3142	P	328191
Chr1	135	2847	P	328487
Chr1	133	2700	P	328637
Chr1	128	91375	P	246918
Chr1	127	62938	F	282961
Chr1	126	8584	F	158505
Chr1	125	15137	P	37083
Chr1	124	3646	P	327692
Chr1	118	10762	F	100839
Chr1	117	15145	P	37083
Chr1	116	51654	P	204424
Chr1	114	2229	F	55129
Chr1	112	5240	P	36336
Chr1	111	219924	F	268766
Chr1	111	91392	P	246918
Chr1	110	62827	P	275841
Chr1	107	7352	F	139310
Chr1	107	110237	F	169775
Chr1	107	15155	P	37083
Chr1	102	98820	P	189998
Chr1	100	2490	P	328876
Chr1	100	129052	P	160936
Chr1	99	9028	F	114109
Chr1	98	15177	P	37070
Chr1	97	2370	P	329001
Chr1	95	217294	F	316742
Chr1	93	62844	P	275841
Chr1	92	3439	P	247923
Chr1	89	4037	P	327333
Chr1	86	47433	P	253624
Chr1	84	247945	F	327951
Chr1	84	5268	P	36336
Chr1	83	204847	F	217377
Chr1	81	154292	P	169949
Chr1	80	266932	P	322504
Chr1	79	217452	P	247922
Chr1	78	3453	F	217452
Chr1	76	113776	P	326217
Chr1	75	36908	P	283030
Chr1	75	229873	P	283030
Chr1	74	132190	P	274785
Chr1	72	37018	F	229982
Chr1	72	2228	P	329167
Chr1	71	55129	P	329167
Chr1	70	3439	P	327951
Chr1	69	46622	P	230440
Chr1	67	205981	F	207500
Chr1	67	17767	F	163315
Chr1	66	7577	F	90925
Chr1	66	20101	F	247967
Chr1	66	56554	F	327973
Chr1	66	47423	P	90557
Chr1	66	247968	P	256352
Chr1	65	20099	F	56552
Chr1	65	47424	F	256355
Chr1	65	47422	P	56555
Chr1	65	56552	P	76627
Chr1	65	47422	P	327974
Chr1	65	90557	P	256355
Chr1	64	7288	F	139245
Chr1	64	56555	F	90559
Chr1	64	275723	F	329050
Chr1	64	17796	F	163344
Chr1	64	59628	F	238937
Chr1	64	2982	P	328422
Chr1	64	5364	P	36264
Chr1	64	76626	P	247967
Chr1	64	60784	P	193478
Chr1	64	78957	P	163315
Chr1	63	56554	F	247967
Chr1	63	216401	F	283029
Chr1	63	56555	P	256355
Chr1	62	6744	F	138707
Chr1	62	20101	F	327973
Chr1	62	20102	F	90559
Chr1	62	47425	F	76627
Chr1	62	90559	F	247968
Chr1	62	262705	F	275918
Chr1	62	76627	F	256356
Chr1	62	2634	P	328772
Chr1	62	20102	P	47425
Chr1	62	36921	P	216402
Chr1	62	47425	P	247968
Chr1	62	76627	P	90559
Chr1	62	76628	P	327973
Chr1	62	216402	P	229886
Chr1	62	20102	P	256356
Chr1	61	64305	F	64404
Chr1	61	90559	F	327974
Chr1	61	256357	P	327974
Chr1	60	135848	F	267272
Chr1	60	12103	P	55997
Chr1	60	86674	P	256347
Chr1	59	63006	F	216401
Chr1	59	217472	F	282927
Chr1	59	247922	P	282927
Chr1	59	192322	P	291091
Chr1	58	3473	F	282927
Chr1	58	50995	F	246966
Chr1	58	8420	F	207874
Chr1	58	36925	P	63007
Chr1	58	50995	P	91397
Chr1	58	63007	P	229890
Chr1	57	37021	F	247901
Chr1	57	229985	F	247901
Chr1	57	55241	P	329072
Chr1	57	63679	P	97160
Chr1	56	16131	F	216471
Chr1	56	79042	F	238315
Chr1	56	90557	F	253654
Chr1	56	3269	P	328139
Chr1	56	17690	P	238315
Chr1	56	83489	P	275518
Chr1	56	253654	P	256364
Chr1	56	217452	P	327951
Chr1	55	4146	P	327260
Chr1	55	64929	P	183431
Chr1	55	130612	P	276777
Chr1	54	7480	F	139440
Chr1	54	20102	F	253656
Chr1	54	56555	F	253656
Chr1	54	86674	F	90570
Chr1	54	247968	F	253656
Chr1	54	253656	F	327974
Chr1	54	23645	F	48535
Chr1	54	76635	P	253656
Chr1	53	56566	F	86674
Chr1	53	47423	P	86674
Chr1	52	89933	P	300112
Chr1	51	20113	F	86674
Chr1	51	47438	F	256369
Chr1	51	86674	F	247979
Chr1	51	2128	P	329287
Chr1	51	76627	P	86674
Chr1	51	148738	P	190612
Chr1	50	7652	F	91003
Chr1	50	86674	F	327985
Chr1	50	204733	F	217250
Chr1	50	109980	F	213951
Chr1	50	149315	F	213951
Chr1	50	235085	F	278518
Chr1	50	169762	P	216344
Chr1	50	2321	P	329098
Chr1	50	110224	P	216344
Chr1	50	60798	P	193478
Chr1	50	201569	P	278518
Chr1	49	7702	F	91052
Chr1	49	76640	F	256369
Chr1	49	7528	F	90875
Chr1	49	35770	F	168884
Chr1	49	167491	P	314055
Chr1	49	256369	P	327974
Chr1	49	15008	P	110220
Chr1	49	51391	P	107755
Chr1	48	3439	F	76642
Chr1	48	8662	F	158583
Chr1	48	22128	F	38364
Chr1	48	37041	F	247921
Chr1	48	230005	F	247921
Chr1	48	2370	P	275723
Chr1	48	3439	P	20101
Chr1	48	3439	P	56554
Chr1	48	98298	P	139528
Chr1	48	12115	P	55997
Chr1	48	228386	P	290437
Chr1	47	3439	F	47440
Chr1	47	3439	F	256371
Chr1	47	3439	P	90559
Chr1	47	3439	P	253656
Chr1	47	110301	P	135863
Chr1	47	37042	P	217484
Chr1	47	37042	P	282939
Chr1	47	217484	P	230006
Chr1	47	230006	P	282939
Chr1	47	109977	P	191695
Chr1	47	149312	P	191695
Chr1	47	228401	P	290423
Chr1	46	15008	P	169761
Chr1	46	15053	P	110175
Chr1	46	3485	P	37043
Chr1	46	3485	P	230007
Chr1	45	12971	F	123633
Chr1	45	15008	F	216349
Chr1	45	59647	F	238956
Chr1	45	90581	F	188911
Chr1	45	2062	P	329361
Chr1	45	3067	P	328359
Chr1	45	186271	P	244568
Chr1	44	2590	P	328833
Chr1	44	3769	P	327648
Chr1	44	3110	P	328316
Chr1	44	191695	P	213951
Chr1	43	64268	F	64366
Chr1	43	86674	F	253667
Chr1	43	86685	F	188911
Chr1	43	125336	F	274027
Chr1	43	135867	P	169839
Chr1	43	5198	P	36448
Chr1	42	56577	F	188911
Chr1	42	55256	P	275745
Chr1	42	47423	P	188911
Chr1	41	59620	F	238929
Chr1	41	2022	P	329406
Chr1	41	122557	P	253267
Chr1	41	50812	P	139458
Chr1	41	103220	P	172449
Chr1	41	78986	P	163309
Chr1	41	259607	P	277060
Chr1	40	30524	F	90553
Chr1	40	83640	F	110321
Chr1	40	37155	F	277162
Chr1	40	20124	F	188911
Chr1	40	188911	F	247990
Chr1	40	11261	P	101116
Chr1	40	15150	P	277162
Chr1	40	230076	P	260176
Chr1	40	76627	P	188911
Chr1	40	110308	P	267287
Chr1	40	214433	P	217719
Chr1	39	219629	F	268472
Chr1	39	27051	F	216185
Chr1	39	94870	F	273969
Chr1	39	188911	F	327996
Chr1	39	259092	P	303492
Chr1	39	7495	P	50817
Chr1	39	109985	P	191695
Chr1	39	149320	P	191695
Chr1	39	166215	P	191820
Chr1	38	22138	F	38374
Chr1	38	3391	P	328035
Chr1	38	60860	P	193429
Chr1	37	13391	F	267283
Chr1	37	20100	F	188887
Chr1	37	56553	F	188887
Chr1	37	58315	F	259372
Chr1	37	191824	F	290452
Chr1	37	6181	P	177767
Chr1	37	110237	P	216344
Chr1	37	76654	P	188887
Chr1	37	116339	P	275430
Chr1	36	9154	F	100814
Chr1	36	30528	F	253654
Chr1	36	4284	F	267344
Chr1	36	217495	F	282950
Chr1	36	188888	F	247967
Chr1	36	188888	F	327973
Chr1	36	3439	P	86674
Chr1	36	13395	P	83631
Chr1	36	30528	P	47453
Chr1	36	30528	P	256384
Chr1	36	217533	P	247883
Chr1	36	282927	P	327951
Chr1	36	140493	P	321521
Chr1	36	217495	P	247922
Chr1	36	3451	P	188888
Chr1	36	60850	P	193441
Chr1	36	99240	P	219584
Chr1	36	169846	P	267291
Chr1	36	186283	P	244565
Chr1	35	3496	F	217495
Chr1	35	6803	F	138762
Chr1	35	90559	F	188889
Chr1	35	125344	F	274035
Chr1	35	188889	F	253656
Chr1	35	97700	F	206438
Chr1	35	152729	F	174128
Chr1	35	3496	P	37043
Chr1	35	3496	P	230007
Chr1	35	148722	P	256289
Chr1	35	46593	P	230504
Chr1	35	47452	P	188889
Chr1	35	188889	P	256383
Chr1	35	8514	P	147611
Chr1	35	186297	P	244552
Chr1	34	13391	F	135859
Chr1	34	20102	F	30530
Chr1	34	30530	F	56555
Chr1	34	30530	F	247968
Chr1	34	30530	F	327974
Chr1	34	76656	F	217452
Chr1	34	90592	F	153432
Chr1	34	30530	F	188889
Chr1	34	90597	F	188927
Chr1	34	45341	F	45398
Chr1	34	98214	F	206924
Chr1	34	109732	F	240197
Chr1	34	126911	F	204003
Chr1	34	139464	F	220041
Chr1	34	3356	P	328076
Chr1	34	3452	P	30530
Chr1	34	20101	P	217452
Chr1	34	30530	P	76655
Chr1	34	56554	P	217452
Chr1	34	4221	P	37149
Chr1	34	5207	P	36448
Chr1	34	188888	P	217452
Chr1	33	6995	F	138951
Chr1	33	23666	F	48556
Chr1	33	30529	F	240501
Chr1	33	47454	F	217452
Chr1	33	83684	F	169890
Chr1	33	90558	F	240501
Chr1	33	217452	F	256385
Chr1	33	240501	F	253655
Chr1	33	12033	F	184572
Chr1	33	166217	F	228386
Chr1	33	3323	P	328109
Chr1	33	5319	P	36336
Chr1	33	30530	P	217452
Chr1	33	47455	P	240501
Chr1	33	90559	P	217452
Chr1	33	191824	P	228386
Chr1	33	217452	P	253656
Chr1	33	240501	P	256386
Chr1	33	62827	P	262705
Chr1	33	203614	P	240631
Chr1	33	27199	P	52230
Chr1	33	83634	P	267287
Chr1	33	99207	P	219395
Chr1	33	50813	P	220042
Chr1	32	20102	F	240502
Chr1	32	56555	F	240502
Chr1	32	86696	F	153432
Chr1	32	139528	F	190587
Chr1	32	240502	F	247968
Chr1	32	240502	F	327974
Chr1	32	12079	F	184322
Chr1	32	188889	F	240502
Chr1	32	3504	F	217503
Chr1	32	58231	F	259304
Chr1	32	97841	F	206579
Chr1	32	169762	F	274735
Chr1	32	188911	F	253678
Chr1	32	274738	F	277091
Chr1	32	3454	P	240502
Chr1	32	15053	P	169727
Chr1	32	76657	P	240502
Chr1	32	217453	P	240502
Chr1	32	12131	P	55997
Chr1	32	51738	P	204424
Chr1	32	60816	P	193478
Chr1	32	113749	P	326287
Chr1	32	15021	P	274735
Chr1	32	27086	P	68599
Chr1	32	110316	P	267287
Chr1	32	216368	P	274729
Chr1	32	281021	P	281021
Chr1	32	184755	P	261603
Chr1	31	4224	F	15165
Chr1	31	39148	F	276715
Chr1	31	56588	F	153432
Chr1	31	2340	F	55241
Chr1	31	153432	F	328007
Chr1	31	212841	F	294632
Chr1	31	3546	F	4337
Chr1	31	7502	F	220039
Chr1	31	79823	F	159881
Chr1	31	82174	F	106982
Chr1	31	4336	F	267397
Chr1	31	20275	F	50809
Chr1	31	30525	F	238071
Chr1	31	34968	F	180996
Chr1	31	53191	F	54296
Chr1	31	54139	F	124311
Chr1	31	86701	F	188927
Chr1	31	90554	F	238071
Chr1	31	12158	P	55972
Chr1	31	47423	P	153432
Chr1	31	2342	P	329096
Chr1	31	35750	P	219629
Chr1	31	35750	P	268472
Chr1	31	78929	P	163377
Chr1	31	2183	P	329250
Chr1	31	4337	P	327885
Chr1	31	15267	P	327933
Chr1	31	2461	P	328975
Chr1	31	12994	P	261469
Chr1	31	20278	P	139468
Chr1	31	55229	P	275782
Chr1	31	68286	P	150642
Chr1	31	83666	P	110360
Chr1	31	110270	P	216314
Chr1	31	110321	P	135859
Chr1	31	125925	P	247059
Chr1	31	166275	P	290390
Chr1	31	169808	P	216314
Chr1	30	59662	F	238971
Chr1	30	139946	F	139976
Chr1	30	153437	F	188927
Chr1	30	10018	F	11021
Chr1	30	20098	F	238072
Chr1	30	20134	F	153431
Chr1	30	56551	F	238072
Chr1	30	153431	F	248000
Chr1	30	217503	F	282958
Chr1	30	7453	F	139412
Chr1	30	58326	F	259383
Chr1	30	62935	F	217503
Chr1	30	167420	F	281057
Chr1	30	184571	F	230121
Chr1	30	226475	F	253011
Chr1	30	238072	F	247964
Chr1	30	238072	F	327970
Chr1	30	275845	F	289177
Chr1	30	2366	F	55268
Chr1	30	3503	F	62934
Chr1	30	14896	F	255223
Chr1	30	15273	F	282957
Chr1	30	62887	F	289161
Chr1	30	83635	F	169854
Chr1	30	97816	F	206554
Chr1	30	112184	F	112195
Chr1	30	135879	F	267303
Chr1	30	238072	F	240498
Chr1	30	260676	F	312001
Chr1	30	83637	P	135863
Chr1	30	13395	P	110318
Chr1	30	20295	P	64986
Chr1	30	29565	P	238285
Chr1	30	76626	P	153432
Chr1	30	76662	P	238073
Chr1	30	153432	P	256355
Chr1	30	3459	P	238073
Chr1	30	4219	P	277162
Chr1	30	13746	P	168872
Chr1	30	51412	P	107753
Chr1	30	62903	P	289177
Chr1	30	217458	P	238073
Chr1	30	217503	P	247920
Chr1	30	12439	P	55686
Chr1	30	13395	P	169856
Chr1	30	37037	P	62938
Chr1	30	53203	P	198565
Chr1	30	53260	P	54712
Chr1	30	62933	P	247922
Chr1	30	62938	P	230001
Chr1	30	113694	P	326353
Chr1	30	116333	P	257334
Chr1	30	116348	P	275428
Chr1	30	137720	P	311694
Chr1	30	148761	P	190610
Chr1	30	169854	P	267289
Chr1	30	217503	P	230004
Chr1	30	238072	P	256392
Chr1	30	275860	P	289162
Chr1	30	281020	P	281022
Chr2	3100	10716	F	146606
Chr2	3085	110334	P	146488
Chr2	2967	10716	P	110334
Chr2	2944	116493	P	140471
Chr2	2837	7765	P	113415
Chr2	2535	106691	P	150679
Chr2	2472	17282	P	104263
Chr2	2270	13680	P	108068
Chr2	2176	2411	F	138299
Chr2	2100	121608	P	136204
Chr2	2013	114484	P	143410
Chr2	1812	2850	P	119359
Chr2	1768	7765	F	143655
Chr2	1731	2856	F	138744
Chr2	1731	119434	P	138744
Chr2	1485	17867	F	153752
Chr2	1485	104665	P	153752
Chr2	1351	19751	P	102916
Chr2	1252	1596	P	121175
Chr2	1189	9530	F	145419
Chr2	1158	14792	F	150679
Chr2	1142	15946	F	151832
Chr2	1142	15946	P	106931
Chr2	1072	113415	P	145419
Chr2	1021	6748	F	142637
Chr2	850	4658	F	140546
Chr2	850	4658	P	118512
Chr2	819	1596	F	137485
Chr2	778	6748	P	116493
Chr2	763	836	F	136724
Chr2	763	836	P	122425
Chr2	757	5996	F	141886
Chr2	757	5996	P	117265
Chr2	663	13814	F	149703
Chr2	663	109541	P	149703
Chr2	576	19765	F	155646
Chr2	576	103677	P	155646
Chr2	550	290	F	136177
Chr2	543	17327	F	153213
Chr2	543	106147	P	153213
Chr2	530	310	F	136197
Chr2	523	317	P	123185
Chr2	496	5504	F	141393
Chr2	496	5504	P	118019
Chr2	437	121175	P	138299
Chr2	413	104254	P	155234
Chr2	409	19350	F	155234
Chr2	406	21198	F	157073
Chr2	405	20475	F	156352
Chr2	405	103138	P	156352
Chr2	404	104263	P	155234
Chr2	320	14474	F	150362
Chr2	320	109224	P	150362
Chr2	319	20879	F	156755
Chr2	248	7521	P	116249
Chr2	225	21675	F	157548
Chr2	223	102916	P	156755
Chr2	206	17083	F	152970
Chr2	206	17083	P	106729
Chr2	184	22254	F	158120
Chr2	162	21949	F	157821
Chr2	136	110202	P	149570
Chr2	120	10599	P	113299
Chr2	97	22437	F	158302
Chr2	91	45529	F	104996
Chr2	91	18930	P	45529
Chr2	91	45529	P	154815
Chr2	87	0	F	135866
Chr2	82	4584	F	140471
Chr2	77	21603	F	157477
Chr2	72	18949	P	45529
Chr2	68	20339	F	156219
Chr2	68	103611	P	156219
Chr2	62	20417	F	156295
Chr2	62	103539	P	156295
Chr2	60	45620	F	105222
Chr2	60	18735	P	45620
Chr2	60	45620	P	154620
Chr2	56	22537	F	158400
Chr2	55	74804	F	74846
Chr2	55	18966	P	45529
Chr2	52	16804	F	16854
Chr2	52	16804	F	152740
Chr2	52	16854	F	152690
Chr2	52	107113	F	107163
Chr2	52	152690	F	152740
Chr2	52	1038	F	122934
Chr2	52	122934	F	136926
Chr2	52	36000	F	36021
Chr2	52	85258	P	85258
Chr2	52	16804	P	107113
Chr2	52	16854	P	107163
Chr2	52	107113	P	152690
Chr2	52	107163	P	152740
Chr2	52	1038	P	1038
Chr2	52	1038	P	136926
Chr2	52	122934	P	122934
Chr2	52	136926	P	136926
Chr2	51	22201	F	158069
Chr2	47	65452	F	90076
Chr2	46	22110	F	157981
Chr2	45	21897	F	157769
Chr2	44	17282	F	153170
Chr2	41	22151	F	158021
Chr2	41	74818	F	74860
Chr2	40	36012	F	36033
Chr2	40	74780	F	74981
Chr2	40	96531	F	96548
Chr2	39	22594	F	158456
Chr2	39	45641	F	105243
Chr2	39	12352	F	58652
Chr2	39	58652	F	148242
Chr2	39	45641	P	154620
Chr2	39	58652	P	111626
Chr2	38	233	F	136114
Chr2	36	203	F	136085
Chr2	36	89919	F	90086
Chr2	36	57184	P	95046
Chr2	35	107130	F	107180
Chr2	35	45585	F	105052
Chr2	35	35996	F	36038
Chr2	35	74892	F	74988
Chr2	35	107130	P	152690
Chr2	35	107180	P	152740
Chr2	35	45585	P	154815
Chr2	34	21808	F	21853
Chr2	34	21808	F	157726
Chr2	34	21853	F	157681
Chr2	34	61304	F	63528
Chr2	34	157681	F	157726
Chr2	33	65466	F	90090
Chr2	33	74643	F	74964
Chr2	33	74787	F	74892
Chr2	33	74934	F	74988
Chr2	33	55953	P	87555
Chr2	33	88153	P	123801
Chr2	32	74747	F	74948
Chr2	32	74785	F	74932
Chr2	32	57181	P	91376
Chr2	31	36027	F	36048
Chr2	30	15362	F	108626
Chr2	30	108626	F	151249
Chr2	30	65592	F	89882
Chr2	30	1065	F	122961
Chr2	30	65468	F	89925
Chr2	30	65558	F	90012
Chr2	30	74892	F	74934
Chr2	30	122961	F	136953
Chr2	30	15362	P	15362
Chr2	30	15362	P	151249
Chr2	30	35603	P	35603
Chr2	30	108626	P	108626
Chr2	30	151249	P	151249
Chr2	30	1065	P	136921

## Sheet: Table S3
Table S3. The predicted C to U RNA editing sites in mitochondrial protein coding genes of O. granulata.
Gene	Amino position	Upstream region	Edited site	Downstream region	Probability
nad1	4	NNNNNNNNNNNNNNNNNGGT	C	TATGCACATCGCTCTTTCCA	0.602
nad1	14	NNNNNNNGGTCTATGCACAT	C	GCTCTTTCCAGGAGGTTGGC	0.977
nad1	23	TCTATGCACATCGCTCTTTC	C	AGGAGGTTGGCCGCCTATCC	0.999
nad1	35	GCTCTTTCCAGGAGGTTGGC	C	GCCTATCCTAGATCTTCCCA	0.996
nad1	59	TATCCTAGATCTTCCCATTT	C	CAAGAAGATCCCCTGTTCGA	0.923
nad1	72	CCCATTTCCAAGAAGATCCC	C	TGTTCGATCTGGTTTAGTAT	0.908
nad1	103	GGTTTAGTATCAAGGTTCTT	C	TTTTTCTGTTTCTATATATA	0.951
nad1	178	ATCAATTAATGGGACTTGGC	C	GGAAAGTGTTCTTGCCTCTA	0.999
nad1	208	TCTTGCCTCTATCATTAGCT	C	GGGTAGTCCCCGTTTCAGGT	0.997
nad1	217	TATCATTAGCTCGGGTAGTC	C	CCGTTTCAGGTGTTTCAGTC	0.989
nad1	219	TCATTAGCTCGGGTAGTCCC	C	GTTTCAGGTGTTTCAGTCAC	0.621
nad1	233	AGTCCCCGTTTCAGGTGTTT	C	AGTCACCTTTCGATGGCTCC	0.986
rps7	122	AACTTTTCACCGCTTTTCAC	C	GCTAGCTCGAACTGAACGCG	0.809
rps7	286	CCTTAGCTATTCGTTGGATC	C	TTGGAGCAGCTTTCAAACGA	0.956
rps7	341	GATAAGCTTAGAGAAATGTT	C	ATTTGCTGAGATACTGGATG	0.996
atp4	38	TATGCTATTTGCTGCTATTC	C	ATCTATTTGTGCATCAAGTC	1
atp4	41	GCTATTTGCTGCTATTCCAT	C	TATTTGTGCATCAAGTCCGA	0.993
atp4	53	TATTCCATCTATTTGTGCAT	C	AAGTCCGAAGAAGATCTCAA	0.997
atp4	58	CATCTATTTGTGCATCAAGT	C	CGAAGAAGATCTCAATCTAT	1
atp4	71	ATCAAGTCCGAAGAAGATCT	C	AATCTATAATGAAGAAATGA	1
atp4	100	ATGAAGAAATGATAGTAGCT	C	GTTGTTTTTTAGGCTTCTCA	0.998
atp4	119	TCGTTGTTTTTTAGGCTTCT	C	ATATTCAGCCGGAAGAGGTA	0.896
atp4	215	GAATCCTAACGAAGTAATTC	C	GGGGGAATCCAATGAACAAC	0.999
atp4	293	CGTAGTAGAATCATTACCAA	C	GGCACGCTGTGCGCCTAAGT	0.948
cob	7	NNNNNNNNNNNNNNATGCAT	C	ACACACCTCATGTGGATCTA	0.851
cob	115	CTAATGGGGCAAGTATGTTT	C	TCATTGTGGTTCACCTTCAT	0.999
cob	127	GTATGTTTCTCATTGTGGTT	C	ACCTTCATATTTTTCGTGGT	0.999
cob	154	ATATTTTTCGTGGTCTATAT	C	ATGCGAGTTATAGCAGTCCT	1
cob	248	AGCTTTTATAGGATACGTAC	C	ACCTTGGGGTCAGATGAGCT	1
cob	411	TTAAATCGTTTTTTTAGTCT	C	CATCATTTACTCCCCCTTAT	0.999
cob	415	ATCGTTTTTTTAGTCTCCAT	C	ATTTACTCCCCCTTATTTTA	0.993
cob	427	GTCTCCATCATTTACTCCCC	C	TTATTTTAGTAGGCGCCAGT	0.998
cob	527	TGAGGTGGATAAAATAGCTT	C	TTACCCTTATTTTTATGTCA	0.995
cob	562	ATGTCAAGGATCTTGTAGGT	C	GGGTAGCTTCTGCTATCTTT	0.959
cob	572	TCTTGTAGGTCGGGTAGCTT	C	TGCTATCTTTTCTTCCATTT	0.984
cob	584	GGTAGCTTCTGCTATCTTTT	C	TTCCATTTGGATTTTTTTTG	0.987
cob	655	ATATACCTGCTAATCCGATG	C	CCACCCCGCCTCATATTGTG	1
cob	700	AATGGTATTTCCTACCGATC	C	ATGCCATTCTTCGCAGTATA	0.998
cob	755	AGGTGTAGCCGCAATAGCAC	C	AGTTTTTATATCTCTCTTGG	0.993
cob	829	GTTCAAGTTTTCGACCGATT	C	ACCAAGGAATATTTTGGTTG	0.986
cob	928	TTGTTACTATTGGACAAATT	C	CTTCTTTCTTTTTCTTCTTG	0.993
cob	971	CTTTGCCATAACGCCCATTC	C	GGGACGAATTGGAAGAGGAA	0.998
cob	1021	ATTACACGGATGAGACTCAT	C	GCACCGGATCAGTCTCTTAG	0.667
nad5	123	GGTCACAAATGGAGTTGAAC	C	AAGTAACATTGCAAAGGCAT	0.845
nad5	330	AAAGTCATTCAAAACTTGAT	C	GAAGAACCAGCGTTTATTGA	0.884
nad5	409	AAGGCTCGTTGGAATTGATC	C	GCTACGAGATTGACATTATA	0.929
nad5	604	GGCGGCTTATTCAAGTGCCC	C	TGACCGTAGTAATGTTAATT	0.669
nad5	1546	CTCTTATTGGATTTCCTTTT	C	TAACTGGATTTTATTCTAAA	0.789
atp6	65	AGTATTTGCTACTACTCTAC	C	CACTCGTAGCTTGACAATTC	0.822
atp6	90	CGTAGCTTGACAATTCCTCC	C	CAACCAGTGGCGCAACCTGC	0.803
atp6	184	CCGGAAGGAGGGCCTCGTCC	C	GCGAGGCCCTAAGCGACTTC	0.628
atp6	287	AATTGATGCTAACGGGATTC	C	GGGTGGTAGGCTCGCGTCGA	0.771
atp6	423	GCTAACTTTTATTTCTCATT	C	ACAAATGAATCCTTGTCTAT	0.725
atp6	440	ATTCACAAATGAATCCTTGT	C	TATGGGGTTAACTGTCGGTT	0.781
atp6	472	CTGTCGGTTTGGTGCTATTT	C	TTATTTATGTAGTTACAAAA	0.743
atp6	509	AAAAAAGGGCGGGGGAAAGT	C	AGTGCCAAATGCATGGCAAT	0.992
atp6	622	TGAAACAAAAGTTTTTCCCT	C	GCATCTCGGTCACTTTTACT	0.998
atp6	629	AAAGTTTTTCCCTCGCATCT	C	GGTCACTTTTACTTTTTCGT	0.99
atp6	647	CTCGGTCACTTTTACTTTTT	C	GTTATTTCGTAATCCCCAGG	0.998
atp6	655	CTTTTACTTTTTCGTTATTT	C	GTAATCCCCAGGGTATGATA	0.999
atp6	662	TTTTTCGTTATTTCGTAATC	C	CCAGGGTATGATACCCTTTA	0.985
atp6	663	TTTTCGTTATTTCGTAATCC	C	CAGGGTATGATACCCTTTAG	0.973
atp6	856	TACTCCTTGAGCTAATCTCT	C	ATTGTTTTCGTGCATTAAGC	0.999
atp6	878	TTGTTTTCGTGCATTAAGCT	C	AGGAATACGTTTATTTGCTA	1
atp6	920	TATGATGGCCGGTCATAGTT	C	AGTAAAGATTTTAAGTGGGT	1
atp6	1049	GGAATTAGGTGTAGCTATAT	C	ACAAGCTCATGTTTCTACGA	0.998
atp6	1057	GTGTAGCTATATCACAAGCT	C	ATGTTTCTACGATCTCAATT	0.995
atp6	1064	TATATCACAAGCTCATGTTT	C	TACGATCTCAATTTGTATTT	0.996
atp6	1073	AGCTCATGTTTCTACGATCT	C	AATTTGTATTTACTTGAATG	1
atp6	1100	TATTTACTTGAATGATGCTA	C	AAATCTCCATCAAAATGAGT	1
atp6	1111	ATGATGCTACAAATCTCCAT	C	AAAATGAGTAANNNNNNNNN	0.949
ccmFn	77	TTCTCATTATTCGTTATTTC	C	GGGTCTTTTCGTTGCATTCA	0.996
ccmFn	137	ACCAGCGTTTGGTGCAGCAC	C	TGCATTTTGGTGCATTCTTC	1
ccmFn	160	CATTTTGGTGCATTCTTCTT	C	CTTTCCTTGGTCTTTCGTTC	0.995
ccmFn	176	TCTTCCTTTCCTTGGTCTTT	C	GTTCCGTCATATTCCAAATA	0.967
ccmFn	181	CTTTCCTTGGTCTTTCGTTC	C	GTCATATTCCAAATAACTTA	0.96
ccmFn	190	GTCTTTCGTTCCGTCATATT	C	CAAATAACTTATCTAATTAC	0.993
ccmFn	287	TCATGAGGGTAGTATTTTAT	C	ATGGTGTTGGATCCCAAGTT	0.998
ccmFn	302	TTTATCATGGTGTTGGATCC	C	AAGTTTTTATGGATTCCTTT	0.999
ccmFn	318	ATCCCAAGTTTTTATGGATT	C	CTTTTTTGTTACCGGGGTCG	0.626
ccmFn	395	TAGAGAAACTTTGATTTTTT	C	CTTTGTCTCGAACTTCGTGA	0.618
ccmFn	404	TTTGATTTTTTCCTTTGTCT	C	GAACTTCGTGAAGAACTCCA	0.694
ccmFn	411	TTTTCCTTTGTCTCGAACTT	C	GTGAAGAACTCCATTCTATC	0.996
ccmFn	508	CCCTTGTTGATTCTGAACTT	C	GTTCGCAAAGTAAGCGTCCT	0.81
ccmFn	589	TTTTGAAAATGAGCTTTGCT	C	TTCTGGGCGCTGGGCGCTCC	0.612
ccmFn	737	CATTGCTTTGTTTTTCTCTC	C	TTTCCTATCAGCGAGTTCCG	0.999
ccmFn	746	GTTTTTCTCTCCTTTCCTAT	C	AGCGAGTTCCGATCCTTTTG	0.991
ccmFn	756	CCTTTCCTATCAGCGAGTTC	C	GATCCTTTTGTTCGAAATTT	0.606
ccmFn	784	TTGTTCGAAATTTCTTCGTT	C	GTACCGAACCGCTTGCAGAA	0.998
ccmFn	806	TACCGAACCGCTTGCAGAAT	C	AAATCCTGTTCCACAAGATC	0.981
ccmFn	818	TGCAGAATCAAATCCTGTTC	C	ACAAGATCCTATATCAGCTA	0.999
ccmFn	833	TGTTCCACAAGATCCTATAT	C	AGCTATACATCCTCCTTGCA	0.991
ccmFn	982	AAAAGAATGGAACGCTGCTT	C	GCTCTGCTGGATGCGTCGGA	0.993
ccmFn	1095	CGTAGCAATAGAAGCCTGCT	C	ATGCTGCTTCGGCGGCGCTT	0.674
ccmFn	1297	GAATTTGGATCTTGACATGT	C	GGTTGTTTTTAACCGTAGGC	0.994
ccmFn	1322	GTTTTTAACCGTAGGCATCT	C	GCCAGGAAGTTGGTGGGCTC	0.998
ccmFn	1325	TTTAACCGTAGGCATCTCGC	C	AGGAAGTTGGTGGGCTCATC	0.999
ccmFn	1342	CGCCAGGAAGTTGGTGGGCT	C	ATCATGAATTAGGTCGGGGT	0.999
ccmFn	1357	GGGCTCATCATGAATTAGGT	C	GGGGTGGCTGGTGGTTTCGG	0.999
ccmFn	1375	GTCGGGGTGGCTGGTGGTTT	C	GGGATCCCGTAGAAAATGCG	0.999
ccmFn	1408	AAAATGCGTCTTTTATGCCT	C	GGGTATTAGCCACAGCTCGT	0.998
ccmFn	1426	CTCGGGTATTAGCCACAGCT	C	GTATTCATTCAGTAATTCTA	0.996
ccmFn	1450	TTCATTCAGTAATTCTACCC	C	TTCTTCATTCTTGGACCTCG	0.649
ccmFn	1469	CCTTCTTCATTCTTGGACCT	C	GCTCCTGAATATTTTGACTC	0.977
ccmFn	1471	TTCTTCATTCTTGGACCTCG	C	TCCTGAATATTTTGACTCTT	0.962
ccmFn	1489	CGCTCCTGAATATTTTGACT	C	TTCCATGCTGTGTCTCAGGA	0.935
ccmFn	1493	CCTGAATATTTTGACTCTTC	C	ATGCTGTGTCTCAGGAACCT	0.948
ccmFn	1505	GACTCTTCCATGCTGTGTCT	C	AGGAACCTTTTCAATACGGT	1
ccmFn	1540	TACGGTCCGGATTGCTAGCT	C	CCGTTCATAGTTCTGCTACA	0.999
ccmFn	1553	GCTAGCTCCCGTTCATAGTT	C	TGCTACAGACGATACACGAG	1
ccmFn	1588	CACGAGGAAGATTTTTATGG	C	GGTTCTTCCTTCTAATTACA	0.962
rps1	107	GTTTGGGAATAAGGTGGGAT	C	CAAGAATGTAGTGGCTGGTG	0.707
nad4L	11	NNNNNNNNNNATGATCATCT	C	TATTTTAGGTATTCGGGGAA	0.98
nad4L	25	TCATCTCTATTTTAGGTATT	C	GGGGAATCCTCCTTAATAGA	0.998
nad4L	65	ACGAAATATTCTTATTATGT	C	AATGCCAATTGAATCAATGT	1
nad4L	70	ATATTCTTATTATGTCAATG	C	CAATTGAATCAATGTTATTA	1
nad4L	80	TATGTCAATGCCAATTGAAT	C	AATGTTATTAGCTGTCAATT	1
nad4L	120	TTGAACTTTTTGGTATTTTC	C	GTTTCTTTGGATGATATGAT	0.821
nad4L	149	GGATGATATGATGGGTCAAT	C	ATTTGCTTCATTAGTTCCAA	1
nad4L	158	GATGGGTCAATCATTTGCTT	C	ATTAGTTCCAACAGTGGCAG	0.997
nad4L	167	ATCATTTGCTTCATTAGTTC	C	AACAGTGGCAGCTGCGGAAT	0.996
rps19	66	CTGTTTAGAATAAAGAAGAA	C	AGAGAAAGTCTGATGAGCAG	0.684
rps19	76	TAAAGAAGAACAGAGAAAGT	C	TGATGAGCAGGAAAATTTGG	0.921
rps19	116	GTCACGTAGATCTTCTATTT	C	GCCGGAATTCGTTGATTGCT	0.981
rps19	138	CCGGAATTCGTTGATTGCTC	C	GTACTCATTTACAATGGAAA	0.974
rps19	163	TCATTTACAATGGAAAAACT	C	CTGTTCGTTGTAAGATCACT	0.992
rps19	164	CATTTACAATGGAAAAACTC	C	TGTTCGTTGTAAGATCACTG	0.974
rps19	180	ACTCCTGTTCGTTGTAAGAT	C	ACTGAAGGAAAGGTTGGTCA	0.791
rpl2	1117	ATAGACACGAGATATTGGAT	C	TAAATTCAAAAGTAGGAAAT	0.641
rpl2	1261	AAATAATTAAGGAGCCAGCC	C	CACAATGTCTTGTGCGGCTA	0.94
rps2	182	TCTTCATTTTATAGGATCTC	C	CATTCGTCAAAAATGCCGTT	0.948
rps2	203	CATTCGTCAAAAATGCCGTT	C	CTTCCTTTTAAAGACCAATC	0.921
rps2	223	CCTTCCTTTTAAAGACCAAT	C	ATTTATTTAGATATGAGATA	0.845
rps2	443	TCGATCACAAATACCTATTG	C	ATTCTTAGTTGATTCCACGA	0.973
rps2	538	TACAGTACATGTATCTATTT	C	GTCATTCGATCACGAAAACA	0.957
rps2	599	AATCCCAGCTATGAGCGTCT	C	TCGGCGCGGAACAGCCGCTC	0.632
rps2	832	ATTGGACGGCCGACCTACCT	C	CCATTGTTCCACCTTCTTGC	0.793
rps2	841	CCGACCTACCTCCCATTGTT	C	CACCTTCTTGCCGCCATCTG	0.81
rps2	886	TATCAGATTATGTAAATAAT	C	TGGTTCCATATCCTCGGGCT	0.788
rps2	914	ATATCCTCGGGCTCACTATC	C	CACAGTGGTGAATCCGCGGA	0.76
rps2	929	CTATCCCACAGTGGTGAATC	C	GCGGAATCTAGTTTCAGATC	0.858
rps2	983	TTGGATTTTCTATCCTAGTC	C	GGCAGTGGTAACTACTGATC	0.78
rps2	1007	AGTGGTAACTACTGATCATC	C	ACCAATTGATCCGGCACCCG	0.914
rps2	1019	TGATCATCCACCAATTGATC	C	GGCACCCGCTGGGAACTTCC	0.878
rps2	1090	AAGAGAATCTTCTCTCAATC	C	TATTAGGGTATCGATCTCAA	0.688
rps2	1351	GGGGAAGGTCCTCTCAAGAT	C	ACTGANNNNNNNNNNNNNNN	0.648
mttB	52	TTATTGAATGGAATTTCGCA	C	CGGAAACTTTTCTAGGAGAA	0.979
mttB	53	TATTGAATGGAATTTCGCAC	C	GGAAACTTTTCTAGGAGAAG	0.906
mttB	64	ATTTCGCACCGGAAACTTTT	C	TAGGAGAAGTTCGAATCCGT	0.737
mttB	86	AGGAGAAGTTCGAATCCGTT	C	CGTTCGGATATTGATCGGTC	0.946
mttB	91	AAGTTCGAATCCGTTCCGTT	C	GGATATTGATCGGTCTTGGT	0.987
mttB	102	CGTTCCGTTCGGATATTGAT	C	GGTCTTGGTTTGACATGGTT	0.697
mttB	127	TTGGTTTGACATGGTTTACG	C	GTTATTGGTTCCCGGAAGAG	0.999
mttB	138	TGGTTTACGCGTTATTGGTT	C	CCGGAAGAGTCAATTTCTCC	0.764
mttB	139	GGTTTACGCGTTATTGGTTC	C	CGGAAGAGTCAATTTCTCCG	0.998
mttB	149	TTATTGGTTCCCGGAAGAGT	C	AATTTCTCCGTTAGCTAAAC	0.999
mttB	155	GTTCCCGGAAGAGTCAATTT	C	TCCGTTAGCTAAACCCTTTC	0.67
mttB	157	TCCCGGAAGAGTCAATTTCT	C	CGTTAGCTAAACCCTTTCTT	0.97
mttB	158	CCCGGAAGAGTCAATTTCTC	C	GTTAGCTAAACCCTTTCTTA	0.854
mttB	215	GTATTTTGTTTGTACACAAT	C	AACGGAGGCCCCCGGCCCCC	0.976
mttB	269	AACGTCTTCAATAGCATGCT	C	TTACTTCGTAAGTCCCTTAA	0.708
mttB	295	TCGTAAGTCCCTTAATAAGT	C	ATCAAATTTGGTGCTTTTCG	0.983
mttB	314	TCATCAAATTTGGTGCTTTT	C	GATCCCCAGTTGCTATGGGG	0.997
mttB	361	GGCAGAAATACAACAGATTC	C	TCCTTTTAAGTGGTTCTCGC	0.861
mttB	364	AGAAATACAACAGATTCCTC	C	TTTTAAGTGGTTCTCGCTTC	0.889
mttB	377	ATTCCTCCTTTTAAGTGGTT	C	TCGCTTCTCCTTGTTCCTGT	0.948
mttB	379	TCCTCCTTTTAAGTGGTTCT	C	GCTTCTCCTTGTTCCTGTTC	1
mttB	384	CTTTTAAGTGGTTCTCGCTT	C	TCCTTGTTCCTGTTCCTAAC	0.731
mttB	386	TTTAAGTGGTTCTCGCTTCT	C	CTTGTTCCTGTTCCTAACTC	0.867
mttB	387	TTAAGTGGTTCTCGCTTCTC	C	TTGTTCCTGTTCCTAACTCC	0.606
mttB	406	CCTTGTTCCTGTTCCTAACT	C	CTCCCCGGGTAGTTCCCAAT	0.948
mttB	407	CTTGTTCCTGTTCCTAACTC	C	TCCCCGGGTAGTTCCCAATG	0.998
mttB	409	TGTTCCTGTTCCTAACTCCT	C	CCCGGGTAGTTCCCAATGTT	0.99
mttB	412	TCCTGTTCCTAACTCCTCCC	C	GGGTAGTTCCCAATGTTTGG	0.995
mttB	440	TCCCAATGTTTGGCACTTTC	C	ATACTTCGTGGGTGCGACAT	0.979
mttB	470	GGGTGCGACATCAACAAATT	C	GCTCATAATCAAGTTACAAC	0.823
mttB	474	GCGACATCAACAAATTCGCT	C	ATAATCAAGTTACAACCTAA	0.904
mttB	480	TCAACAAATTCGCTCATAAT	C	AAGTTACAACCTAAGATCTA	0.754
mttB	538	CTGTTCGTATTTTGTTCATT	C	CATCGGTATGCTCTCAGGTA	0.988
mttB	581	TGTAATTGTGATCTGTTTGC	C	AGAACCAAGGGGTCTTTCTG	0.999
mttB	587	TGTGATCTGTTTGCCAGAAC	C	AAGGGGTCTTTCTGTGGAAA	0.998
mttB	643	GTCGTTTTTTGATGGTTTTT	C	CGCTTATCACAGCTGCTCTT	0.989
mttB	653	GATGGTTTTTCCGCTTATCA	C	AGCTGCTCTTTCCACACCTC	0.671
mttB	693	CCGGATATCTGGTGCCAAAT	C	GTCGCCCCTTTCCTTATATA	0.962
mttB	700	TCTGGTGCCAAATCGTCGCC	C	CTTTCCTTATATATTCGATA	0.887
mttB	706	GCCAAATCGTCGCCCCTTTC	C	TTATATATTCGATAATCGAG	0.952
mttB	716	CGCCCCTTTCCTTATATATT	C	GATAATCGAGTTTGCTATCT	0.717
mttB	723	TTCCTTATATATTCGATAAT	C	GAGTTTGCTATCTTTGTGGC	0.756
ccmC	76	CGCAAATTCTCATTGGATCT	C	GGTTGTTCTTAACAGCGATG	1
ccmC	103	TCTTAACAGCGATGGCTATT	C	ATTTAAGTCTTCGGGTAGCA	0.999
ccmC	115	TGGCTATTCATTTAAGTCTT	C	GGGTAGCACCACCAGATCTT	0.989
ccmC	133	TTCGGGTAGCACCACCAGAT	C	TTCAACAAGGTGGAAATTCT	0.957
ccmC	161	AGGTGGAAATTCTCGTATTT	C	GTATGTACATGTTCCTGCGG	0.999
ccmC	179	TTCGTATGTACATGTTCCTG	C	GGCTCGGATGAGTATAGTTA	0.994
ccmC	184	ATGTACATGTTCCTGCGGCT	C	GGATGAGTATAGTTATTTAT	0.988
ccmC	227	CGCGACAGCTATAAACAGTT	C	CTTGTTCCCATTAACAAAAC	0.935
ccmC	236	TATAAACAGTTCCTTGTTCC	C	ATTAACAAAACATCCCCTTT	0.977
ccmC	281	TCGCTCTTCCGGAACCGGTA	C	AGAAATTGGTGCTTTTTTTA	0.922
ccmC	331	CGTTAGTGACTGGGGGGTTT	C	GGGGAAGGCCTATGTGGGGT	0.994
ccmC	358	GGCCTATGTGGGGTACCTTT	C	GGGTGTGGGATGCTCGTTTA	0.999
ccmC	400	CTTCTGTATTCATCTTGTTT	C	TTATTTACCTGGGTGCACTG	0.999
ccmC	418	TTCTTATTTACCTGGGTGCA	C	TGCGTTTTCAAAAGCTTCCT	0.956
ccmC	421	TTATTTACCTGGGTGCACTG	C	GTTTTCAAAAGCTTCCTGTC	0.999
ccmC	436	CACTGCGTTTTCAAAAGCTT	C	CTGTCGAACCGGCTCCTATT	0.998
ccmC	446	TCAAAAGCTTCCTGTCGAAC	C	GGCTCCTATTTCAATCCGTG	0.999
ccmC	451	AGCTTCCTGTCGAACCGGCT	C	CTATTTCAATCCGTGCTGGA	0.999
ccmC	458	TGTCGAACCGGCTCCTATTT	C	AATCCGTGCTGGACCGATCG	0.979
ccmC	463	AACCGGCTCCTATTTCAATC	C	GTGCTGGACCGATCGATATA	0.999
ccmC	467	GGCTCCTATTTCAATCCGTG	C	TGGACCGATCGATATACCAA	0.992
ccmC	473	TATTTCAATCCGTGCTGGAC	C	GATCGATATACCAATAATAA	0.998
ccmC	497	CGATATACCAATAATAAAGT	C	TCCAGTCAACTGGTGGAATA	0.999
ccmC	499	ATATACCAATAATAAAGTCT	C	CAGTCAACTGGTGGAATACA	0.999
ccmC	521	AGTCAACTGGTGGAATACAT	C	GCATCAACCTGGGAGTATTA	0.992
ccmC	548	ACCTGGGAGTATTAGCCGAT	C	TGGTACATCAATACATGTTC	0.988
ccmC	568	CTGGTACATCAATACATGTT	C	CTATGCCCATTCCAATCTTG	0.999
ccmC	575	ATCAATACATGTTCCTATGC	C	CATTCCAATCTTGTCTAACT	0.998
ccmC	606	TTGTCTAACTTTGCTAACTT	C	CCCTTCTCTACCCGTATCTT	0.814
ccmC	608	GTCTAACTTTGCTAACTTCC	C	CTTCTCTACCCGTATCTTGT	0.999
ccmC	614	CTTTGCTAACTTCCCCTTCT	C	TACCCGTATCTTGTTCGTTC	0.997
ccmC	618	GCTAACTTCCCCTTCTCTAC	C	CGTATCTTGTTCGTTCTGGA	0.607
ccmC	619	CTAACTTCCCCTTCTCTACC	C	GTATCTTGTTCGTTCTGGAA	0.979
ccmC	624	TTCCCCTTCTCTACCCGTAT	C	TTGTTCGTTCTGGAAACACG	0.896
ccmC	630	TTCTCTACCCGTATCTTGTT	C	GTTCTGGAAACACGTCTTCC	0.823
ccmC	650	CGTTCTGGAAACACGTCTTC	C	TATTCCATCTTTTCCCGAAT	0.982
ccmC	656	GGAAACACGTCTTCCTATTC	C	ATCTTTTCCCGAATCTCCCT	0.989
ccmC	665	TCTTCCTATTCCATCTTTTC	C	CGAATCTCCCTTAACGGAAG	0.993
ccmC	673	TTCCATCTTTTCCCGAATCT	C	CCTTAACGGAAGAAATAGAA	0.987
nad6	80	ACTTTCCGTTTTGTCGAGCC	C	TGCTTTGGTCTCTGGTTTGA	0.998
nad6	142	CGGTACATTCCGTTTTGTTT	C	CCATCCTAGTCTTTTGCGAC	0.998
nad6	143	GGTACATTCCGTTTTGTTTC	C	CATCCTAGTCTTTTGCGACA	1
nad6	192	TTACTTATTTTGTTAGGTCT	C	GACTTCTCCGCTATGATCTC	0.737
nad6	200	TTTGTTAGGTCTCGACTTCT	C	CGCTATGATCTCCCCAGTAG	1
nad6	212	CGACTTCTCCGCTATGATCT	C	CCCAGTAGTTCATATAGGAG	0.998
nad6	215	CTTCTCCGCTATGATCTCCC	C	AGTAGTTCATATAGGAGCTA	0.996
nad6	223	CTATGATCTCCCCAGTAGTT	C	ATATAGGAGCTATTGCCGTT	0.998
nad6	245	TATAGGAGCTATTGCCGTTT	C	ATTCCTATTCGTGGTTATGA	1
nad6	500	TTTACTTTATACCTACTATT	C	CGTCTGGTTTTTGGTTTCTA	0.999
nad6	623	CCGACGAAATGCCTTGGATT	C	TAGGAGGACTATAATGAGGA	0.998
atp1	30	TCACCCAGAGCTGCGGAACT	C	ACGACTCTATTAGAAAGTAG	0.948
atp1	246	GTTGTCTTTGGTAGTGATAC	C	GCTATTAAAGAAGGAGATCT	0.856
atp1	1178	GAAACAAGTCTGCGGTAGTT	C	AAAACTGGAATTGGCACAAT	1
atp1	1292	TGCAAGGCTTACAGAAGTGC	C	CAAACAACCACAATATGAAC	0.992
atp1	1490	TAACGAAAGAAAGATTGAAC	C	TGATGCTTCTTTAAAACAAA	0.976
atp1	1499	AAAGATTGAACCTGATGCTT	C	TTTAAAACAAACTGCGAAGG	0.638
atp9	20	NATGTTAGAAGGAGCTAAAT	C	AATAGGTGCCGGAGCTGCTA	1
atp9	30	GGAGCTAAATCAATAGGTGC	C	GGAGCTGCTACAATTGCTTT	0.681
atp9	81	GCTGTCGGTATTGGAAACGT	C	CTCAGTTCTTCGATTCATTC	0.976
atp9	82	CTGTCGGTATTGGAAACGTC	C	TCAGTTCTTCGATTCATTCC	0.999
atp9	92	TGGAAACGTCCTCAGTTCTT	C	GATTCATTCCGTGGCGCGAA	0.993
atp9	205	TTGCCCTAATGATGGCCTTT	C	TGATTTCATTCGTTTTCCGA	0.997
atp9	212	AATGATGGCCTTTCTGATTT	C	ATTCGTTTTCCGATCACATA	0.999
atp9	223	TTCTGATTTCATTCGTTTTC	C	GATCACATAAAATAACGGAG	0.975
ccmFc	38	CTTCTTCTTTTTCATTACTT	C	CATGGTCGTGCCCTGTGGCA	0.995
ccmFc	50	CATTACTTCCATGGTCGTGC	C	CTGTGGCACGGCAGCACCCG	0.999
ccmFc	103	GGTTCGTCAGTAGAGATGTT	C	CCACTGGTGCCTCTTCTTCC	0.997
ccmFc	119	TGTTCCCACTGGTGCCTCTT	C	TTCCAATGGTACTATAATTC	0.916
ccmFc	122	TCCCACTGGTGCCTCTTCTT	C	CAATGGTACTATAATTCCTA	0.998
ccmFc	146	TGGTACTATAATTCCTATTC	C	TATCCCTTTATTCCCTTTTT	0.995
ccmFc	151	CTATAATTCCTATTCCTATC	C	CTTTATTCCCTTTTTTGGTC	0.999
ccmFc	160	CTATTCCTATCCCTTTATTC	C	CTTTTTTGGTCTATCTACAT	0.721
ccmFc	301	CCGCTAGAAATGCTTTATTT	C	GTTTCGTTCCCGTTCTTCAT	0.937
ccmFc	306	AGAAATGCTTTATTTCGTTT	C	GTTCCCGTTCTTCATTTCCT	0.79
ccmFc	312	GCTTTATTTCGTTTCGTTCC	C	GTTCTTCATTTCCTTATTAT	0.756
ccmFc	325	TCGTTCCCGTTCTTCATTTC	C	TTATTATCGAACCCATGGGG	0.768
ccmFc	397	TGCTCTGTTTACAATTCTTT	C	GTACTCTCTTCTCTTTACCA	0.997
ccmFc	543	CCCCATATAGAAAGAAGGGT	C	GAAGGTTTTGGGCCTGTAGC	0.891
ccmFc	887	TCATTTACATGGACCCACTT	C	TCATTCCATTTGTGGGAATT	0.997
ccmFc	1110	GAAAGAAGATACTTTTTTTC	C	ATTCGAGAAACGAGGAGCAC	0.961
ccmFc	1157	AGTGGCTATACATACAAATC	C	ATTTACGGATCTATATGCTC	0.997
ccmFc	1177	CATTTACGGATCTATATGCT	C	CGATTGGAACTGGAAGTTCC	0.995
ccmFc	1178	ATTTACGGATCTATATGCTC	C	GATTGGAACTGGAAGTTCCA	0.998
ccmFc	1252	TGCCTTTTCTTTTTAGTATT	C	GGATAGGATTTCTGTTGGCT	0.978
ccmFc	1277	AGGATTTCTGTTGGCTTCAT	C	GGGGGGCTCGCGTAGTTTGT	0.968
ccmFc	1286	GTTGGCTTCATCGGGGGGCT	C	GCGTAGTTTGTTACGTCAAC	0.741
ccmFc	1333	AGGATAAGTTGCATTGGAAT	C	GAGAAAGTTTCGTTCATAAT	0.998
ccmFc	1447	TTCCCCAATGGATCTCTATC	C	TCCTTTGANNNNNNNNNNNN	0.747
rps4	37	TTAAAACGTGTCGTCTACTT	C	CAGGAAATGTTCGGAACTCC	0.848
rps4	38	TAAAACGTGTCGTCTACTTC	C	AGGAAATGTTCGGAACTCCA	0.986
rps4	49	GTCTACTTCCAGGAAATGTT	C	GGAACTCCATTAAAAGAAAT	0.643
rps4	107	TCTAAACAGTAACATCAAAT	C	ACAAACTACACGAAAGTTGT	0.988
rps4	221	ACTCAATCAAGAAACAAGAT	C	GGACGTGATTCCGGTTCGTC	0.994
rps4	233	AACAAGATCGGACGTGATTC	C	GGTTCGTCTCCATTTTTGTG	0.951
rps4	278	TCTTCCTCAAGCAAGGCAGC	C	GATAAGTCATCGAAGGGTTT	0.997
rps4	377	ATCATTTCAAGAAAATGACG	C	GAGAACCCGCGGTGAAGAAA	0.763
rps4	425	ATCTTTCTATATCGACATAT	C	AGTTGGAAAAATCATAGGCA	0.989
rps4	606	AGAACAAAGAAGTTTGGACC	C	GCAAAAGTATGCTTAGGCAG	0.632
rps4	630	AAAGTATGCTTAGGCAGTTC	C	TTCGCTGAGCACAACAGAAT	0.685
rps4	750	ACAAAAAGTCCTTTTGTTTA	C	AAGTCTTCTTTATATAGTAA	0.721
rps4	777	TCTTTATATAGTAATTCGAC	C	TATTGCTCCGGATCCCCGTT	0.773
rps4	816	TTTACTAGGAAGATAAGAAT	C	AAAAGGATCGAACTACCTAC	0.982
rps4	845	CGAACTACCTACTCATTATT	C	GGAGGTGAATCATAGAACAC	0.995
rps4	856	CTCATTATTCGGAGGTGAAT	C	ATAGAACACTAAAAGCTGTG	0.985
rps4	881	AACACTAAAAGCTGTGGTAT	C	TTATGGACCTAACATAGGTC	0.997
rps4	932	CGACATAAGATTGAAAGATC	C	AAACCTTCCTCTTCGGAGCG	0.991
rps4	941	ATTGAAAGATCCAAACCTTC	C	TCTTCGGAGCGGAAACGGAC	0.996
rps4	946	AAGATCCAAACCTTCCTCTT	C	GGAGCGGAAACGGACGTGGC	0.995
nad2	117	TAGTAACGACTTGTCACGAT	C	CATTGGTTCATATAGAATCC	0.992
nad2	164	TAGGTCTATCAAAAAACATT	C	TTTTCGCCAAGCGTATATAA	0.787
nad2	266	CTATAACGCTAGTCACTACT	C	CCACTGGGGCTAGGAAGTAA	0.838
nad2	267	TATAACGCTAGTCACTACTC	C	CACTGGGGCTAGGAAGTAAG	0.837
nad2	336	ATAGAATTTGCTACAAAAGC	C	GGCTAACGGGGGTATTCCTG	0.848
nad2	510	TGATGCATAAATAAATATAC	C	AATTAGTAGTGATTGAATTC	0.685
nad2	786	TGTCACCGGGGTGGGTGAAC	C	CTCATAGATATCAGGTGCCC	0.833
nad2	873	TACAGCGATAAAAAGAATCC	C	CATAAAAATACCACTAGATC	0.838
nad2	885	AAGAATCCCCATAAAAATAC	C	ACTAGATCGAGCACCAGTGA	0.795
nad2	909	AGATCGAGCACCAGTGATTT	C	GTATCCGGTCAAAATCTTGG	0.613
nad2	953	ATTGATCGAAGTGGGTAGCT	C	CAGTAGACCCATAGATCATG	0.697
nad2	962	AGTGGGTAGCTCCAGTAGAC	C	CATAGATCATGGAACAACTA	0.866
nad2	1035	AGGGACAATTTTACATATTT	C	TGCCAAATCCTTCTATTATT	0.653
nad2	1086	GGTACCATTTCGATGTGTTT	C	GATTCTTTCGAAAAAGAGAG	0.728
nad2	1091	CATTTCGATGTGTTTCGATT	C	TTTCGAAAAAGAGAGGTTTG	0.987
nad2	1118	AAAAGAGAGGTTTGATGCTT	C	TGAATTCATTGTATTAATTC	0.998
nad2	1139	TGAATTCATTGTATTAATTC	C	ACTTCCTACTCGCAGTATGC	0.995
nad2	1144	TCATTGTATTAATTCCACTT	C	CTACTCGCAGTATGCTCTTA	0.998
nad2	1150	TATTAATTCCACTTCCTACT	C	GCAGTATGCTCTTAATGATC	0.954
nad2	1171	GCAGTATGCTCTTAATGATC	C	CGGCTCATGATTTAATTGCC	0.994
nad2	1177	TGCTCTTAATGATCCCGGCT	C	ATGATTTAATTGCCATGTAT	0.998
nad2	1280	ATTTTCCACGGAAGCCGGCT	C	AAAATATTTGATCTTAGGTG	0.998
nad2	1306	ATTTGATCTTAGGTGCATTT	C	CCTCTGGAATATTATTGTTC	0.993
nad7	38	GCAAATCAAGAATTTCACTT	C	GAATTCCGGACCTCAACATC	0.996
nad7	44	CAAGAATTTCACTTCGAATT	C	CGGACCTCAACATCCTGCTG	0.998
nad7	45	AAGAATTTCACTTCGAATTC	C	GGACCTCAACATCCTGCTGC	0.996
nad7	77	TCCTGCTGCTCATGGTGTTT	C	ACGATCAGTATTGGAAATGA	0.991
nad7	83	TGCTCATGGTGTTTCACGAT	C	AGTATTGGAAATGAACGGAG	1
nad7	137	TGCGGAACCACATATTGGAT	C	ACTCCAGTGCGGCACGAAGC	0.997
nad7	227	TTTACCTTATTTTGATCGTT	C	AGAGTATGTTTCTACGATGG	0.986
nad7	242	TCGTTCAGAGTATGTTTCTA	C	GATGGCCCAAGAACACGCTC	0.996
nad7	262	CGATGGCCCAAGAACACGCT	C	ATTCTTCAGCCGTAGAGAGA	0.999
nad7	269	CCAAGAACACGCTCATTCTT	C	AGCCGTAGAGAGACTTTTGA	0.993
nad7	333	CAATATATACGAGTGTTATT	C	TGTGAAATAACTCGAATTTC	0.794
nad7	353	CTGTGAAATAACTCGAATTT	C	AAATCATTCACTTGCTTCAA	0.994
nad7	362	AACTCGAATTTCAAATCATT	C	ACTTGCTTCAACTACTCATG	0.999
nad7	371	TTCAAATCATTCACTTGCTT	C	AACTACTCATGCTATGGATG	0.999
nad7	401	TGCTATGGATGTGGGAGCAT	C	AACTCCGTTCCTTTGGGCTT	1
nad7	463	TGGAATTCTATGAAAGAGTC	C	CGGGAGCCAGGATGCATGCC	1
nad7	551	ATGTCGAGATATTGATTCCT	C	CACACAACAATTTGCTTCTC	0.998
nad7	596	CGACGAATTAGAAGAGATGT	C	AACCGGCAACCGTATCTGGA	1
nad7	764	ACCTGGGGTATGCTGGGATT	C	GCGAAGAGCAGCACCTTACG	0.999
nad7	790	GAGCAGCACCTTACGATGTT	C	ATGACCAATCGGATCTTGAC	1
nad7	800	TTACGATGTTCATGACCAAT	C	GGATCTTGACGTACCAGTAG	0.999
nad7	805	ATGTTCATGACCAATCGGAT	C	TTGACGTACCAGTAGGTACC	1
nad7	835	CAGTAGGTACCAGAGGAGAT	C	GCTATGATCGTTACTGTATC	1
nad7	855	CGCTATGATCGTTACTGTAT	C	CGTGTCGAAGAGATGCGACA	0.91
nad7	902	TCGGATCATTGTGCAATGTC	C	TAATCAAATGCCTAGTGGCA	0.999
nad7	993	AAACTATCCATGGAATCGAC	C	TCAATTCACCATTTCGAACT	0.908
nad7	1032	CTTTATACAGAAGGTTTTTC	C	GTACCAGCTCCTTCTACCTA	0.792
nad7	1042	AAGGTTTTTCCGTACCAGCT	C	CTTCTACCTATACCGCAGTT	0.999
nad7	1157	AGCACCTGGCTTTGCCCATT	C	ACAAGGACTCGATTCTATGT	0.999
nad7	1172	CCATTCACAAGGACTCGATT	C	TATGTCCAAACATCACATGC	0.999
nad7	1193	TATGTCCAAACATCACATGC	C	AGCAGATGTAGTCACCATCA	0.999
matR	26	AGAGGCGATCAGAATGGTAC	C	CGAATCCATTTACGATCCCG	1
matR	32	GATCAGAATGGTACCCGAAT	C	CATTTACGATCCCGAGTTTC	0.908
matR	235	ACGATTCCAAGTTCTTTTAC	C	CCACTCAGAAACAGTTTTCC	0.977
matR	236	CGATTCCAAGTTCTTTTACC	C	CACTCAGAAACAGTTTTCCG	0.809
matR	1793	CAGAGACATAGTAAATTGGT	C	CGCGGGCATCGCGATAAGTC	0.989
matR	1814	CGCGGGCATCGCGATAAGTC	C	TCTGTCCTACTACAGGTGCT	1
matR	1848	AGGTGCTGCGACAACCTTTA	C	CAAGTCCGAACGATTGTCAA	0.978
matR	1940	TTCGGCGCGGAATATAATCC	C	AAAGTACCCCAAAGACTCAA	0.996
matR	1948	GGAATATAATCCCAAAGTAC	C	CCAAAGACTCAAATATAGTC	1
matR	1958	CCCAAAGTACCCCAAAGACT	C	AAATATAGTCAATCAAGAAG	0.998
matR	1968	CCCAAAGACTCAAATATAGT	C	AATCAAGAAGGTGGTAAGAC	0.696
cox2	7	NNNNNNNNNNNNNNATGATT	C	TTCGTTCATTAGAATGTCGA	0.812
cox2	14	NNNNNNNATGATTCTTCGTT	C	ATTAGAATGTCGATTCCTCA	0.926
cox2	77	GGAACCATGGCAATTAGGAT	C	TCAAGACGCGGCAACACCTA	0.999
cox2	144	CACGATATCTTTTTCTTCCT	C	ATTCTGATTTTGGTTTTCGT	0.894
cox2	167	TCTGATTTTGGTTTTCGTAT	C	ACGGATGTTGGTTCGCGCTT	0.984
cox2	169	TGATTTTGGTTTTCGTATCA	C	GGATGTTGGTTCGCGCTTTA	0.997
cox2	395	TCAATGGTATCGGAGTGCGC	C	TCTTAACGAGGGTGATTTAA	0.653
cox2	476	ACTCACTTTTGACAGTTATA	C	GATTCCAGAAGATGATCCAG	0.999
cox2	493	ATACGATTCCAGAAGATGAT	C	CAGAATTGGGTCAATCACGT	0.823
cox2	494	TACGATTCCAGAAGATGATC	C	AGAATTGGGTCAATCACGTT	1
cox2	509	TGATCCAGAATTGGGTCAAT	C	ACGTTTATTAGAAGTTGACA	0.999
cox2	577	ATCTACGTATGATTGTAACA	C	CCGCTGATGTACCTCATAGT	1
cox2	590	TGTAACACCCGCTGATGTAC	C	TCATAGTTGGGCTGTACCTT	0.992
cox2	614	TAGTTGGGCTGTACCTTCCT	C	AGGTGTCAAATGTGATGCTG	1
cox2	647	TGATGCTGTACCTGGTCGTT	C	AAATCTTACCTCCATCTCGG	0.997
cox2	665	TTCAAATCTTACCTCCATCT	C	GGTACAACGAGAAGGAGTTT	0.995
cox2	709	ATGGTCAGTGCAGTGAGATT	C	GTGGAACTAATCATGCCTTT	0.999
cox2	731	TGGAACTAATCATGCCTTTA	C	GCCTATCGTCGTAGAAGCAG	0.994
cox3	245	AAAAGCTGTACAATTAGGAC	C	TCGATATGGTTCTATTCTCT	0.999
cox3	257	ATTAGGACCTCGATATGGTT	C	TATTCTCTTCATAGTCTCGG	0.993
cox3	289	TAGTCTCGGAGGTTATGTTC	C	TTTTTGCTTTTTTTTGGGCT	0.999
cox3	311	TTTTGCTTTTTTTTGGGCTT	C	TTCTCATTCTTCTTTGGCGC	0.998
cox3	314	TGCTTTTTTTTGGGCTTCTT	C	TCATTCTTCTTTGGCGCCTA	0.998
cox3	413	AATCCCTCTTCTTAATACCC	C	TATTCTCCCTTCATCCGGAG	0.991
cox3	422	TCTTAATACCCCTATTCTCC	C	TTCATCCGGAGCTGCCGTAA	0.993
cox3	512	CGCTTTAGTAGCAACTGTTT	C	ACTGGCTCTAGTATCCACTG	1
cox3	527	TGTTTCACTGGCTCTAGTAT	C	CACTGGCTTTCAAGGAATGG	1
cox3	566	GGAATATTACCAAGCACCCT	C	CACTATTTCGGATAGTATTT	1
cox3	754	GGCATTTTGTAGACGTGGTT	C	GGTTATTCCCATTTGTCTCT	1
cox3	764	AGACGTGGTTCGGTTATTCC	C	ATTTGTCTCTATCTATTGGT	1
nad9	14	NNNNNNNATGGATAACCAAT	C	CATTTTCCAATATAGTTGGG	0.981
nad9	92	ATCGGAACATGGGAATAGAT	C	TTATACCAATACTGACTACC	0.998
nad9	111	TCTTATACCAATACTGACTA	C	CCATTTCCATTGTTGTGCTT	0.637
nad9	113	TTATACCAATACTGACTACC	C	ATTTCCATTGTTGTGCTTTC	0.995
nad9	167	CTATACAAGGGTTCAAGTTT	C	GATCGATATTTGCGGAGTGG	0.998
nad9	190	TCGATATTTGCGGAGTGGAT	C	ATCCCTCTCGAAAACGAAGA	0.993
nad9	223	AACGAAGATTTGAAGTTGTC	C	ATAATTTACTGAGTACTCGG	0.999
nad9	298	ACGAAGTAACACGAATATCT	C	CGGTAGTCAGTCTATTTCCA	0.996
nad9	328	GTCTATTTCCATCAGCCGGC	C	GGTGGGAGCGAGAAGTATGG	0.999
nad9	356	GCGAGAAGTATGGGATATGT	C	TGGTGTTTCTTCCATCAATC	0.99
nad9	368	GGATATGTCTGGTGTTTCTT	C	CATCAATCATCCGGATTTAC	0.998
nad9	398	TCCGGATTTACGCCGTATAT	C	AACAGATTATGGTTTCGAGG	0.998
atp8	30	CTTGATAAATTGACTTATTT	C	TCACAATTCTTCTGGTTATG	0.62
atp8	58	TCTTCTGGTTATGCCTTCTC	C	TCTTTAGTTTTTATATTCTA	0.986
atp8	123	CTTGGAATTAGCAGAATTCT	C	AAACTACGGAACCAACTGCT	0.953
atp8	199	TAAGAATTTGGAAGATATCT	C	GAGAAAAGGTTTTAGCACCG	0.999
atp8	278	TAAGAATTTGGAAGATATCT	C	GAGAAAAGGTTTTAGCACCG	0.999
atp8	520	TAATAATGCTCACACATGTT	C	CACACGGGCAAGGAAGCATA	0.607
atp8	521	AATAATGCTCACACATGTTC	C	ACACGGGCAAGGAAGCATAA	0.988
cox1	1249	CTTTTTTCGGGTTATTTTTT	C	GGGTTAATCTGACCTTCTTT	0.729
cox1	1272	GTTAATCTGACCTTCTTTCC	C	ATGCATTTCTTAGGGCTTTC	0.66
cox1	1387	ATATATCCGTAGTTGGGATT	C	GTCGTTTCTTCGTAGTTGTC	0.999
cox1	1390	TATCCGTAGTTGGGATTCGT	C	GTTTCTTCGTAGTTGTCGCA	0.999
cox1	1418	CGTAGTTGTCGCAATCACTT	C	AAGCAGTGGAAAGAACAAAA	0.992
cox1	1452	AACAAAAGATGTGCGAAAGT	C	CTTGGGCTGTTGAACAGAAT	0.635
cox1	1473	CTTGGGCTGTTGAACAGAAT	C	CAACCACACTAGNNNNNNNN	0.96
nad3	5	NNNNNNNNNNNNNNNNTTGT	C	GGAATTTGCACCTATTTGTA	0.932
nad3	39	ATTTGTATCTATTTAGTGAT	C	AGTCCGCTAGTTTCTTTGAT	0.797
nad3	44	TATCTATTTAGTGATCAGTC	C	GCTAGTTTCTTTGATTCCAC	0.999
nad3	61	GTCCGCTAGTTTCTTTGATT	C	CACTCGGTGTTCCTTTTCCA	0.981
nad3	62	TCCGCTAGTTTCTTTGATTC	C	ACTCGGTGTTCCTTTTCCAT	0.999
nad3	80	TCCACTCGGTGTTCCTTTTC	C	ATTTGCTTCCAATAGTTCGA	1
nad3	137	GTCGGCCTACGAATGTGGTT	C	CGATCCCTCCGGTGATGCCA	1
nad3	146	CGAATGTGGTTCCGATCCCT	C	CGGTGATGCCAGAAGTCGTT	0.998
nad3	185	TTTCGATATACGATTTTATC	C	GGTTCCTATTTTATTTATTA	0.998
nad3	190	ATATACGATTTTATCCGGTT	C	CTATTTTATTTATTATCCCT	1
nad3	208	TTCCTATTTTATTTATTATC	C	CTGATCTGGAAGTCACCTTT	0.998
nad3	209	TCCTATTTTATTTATTATCC	C	TGATCTGGAAGTCACCTTTT	0.999
nad3	230	TGATCTGGAAGTCACCTTTT	C	TTTTCCTTGGGCAGTACCTC	0.999
nad3	247	TTTCTTTTCCTTGGGCAGTA	C	CTCCTAACAAGATTGATCTG	0.978
nad3	251	TTTTCCTTGGGCAGTACCTC	C	TAACAAGATTGATCTGTTTG	0.989
nad3	275	CAAGATTGATCTGTTTGGAT	C	TTGGTCCATGATGGCCTTTT	0.995
nad3	317	ATTGATTTTGACGATTGGAT	C	TCTCTATGAATGGAAAAGGG	1
nad3	344	TGAATGGAAAAGGGGTGCTT	C	GGATTGGGAGTAANNNNNNN	0.999
rpl5	128	ATTAGTACCAAAAGCTGCCT	C	TGATTTCAGAATCCAATTTG	0.677
rps14	290	ACAAGCAAGGGTTGTAGGTC	C	ATTACCGTCCGGCTCCCGAC	0.685
rps14	343	AGTCATCCCAACTCTCGGAT	C	GGAGATGCTAANNNNNNNNN	0.764
ccmB	16	NNNNNATGAGACGACTCTTT	C	TTGAACAATTTCATAAGCAG	0.726
ccmB	28	GACTCTTTCTTGAACAATTT	C	ATAAGCAGATCTTCCCCTCC	0.92
ccmB	43	AATTTCATAAGCAGATCTTC	C	CCTCCACACCAATCACGAGT	0.984
ccmB	80	GAGTTTTTTTTTATTCCTCT	C	GTATATCGTCGTCACGCCCT	0.967
ccmB	87	TTTTTATTCCTCTCGTATAT	C	GTCGTCACGCCCTTAATGAT	0.982
ccmB	128	AGGTTTTGAAAAAGATTTTT	C	ATGTCATTCCCATTTAGGTT	0.985
ccmB	137	AAAAGATTTTTCATGTCATT	C	CCATTTAGGTTCGATTCGGA	0.989
ccmB	149	ATGTCATTCCCATTTAGGTT	C	GATTCGGATCCCTCTGTTGT	0.995
ccmB	154	ATTCCCATTTAGGTTCGATT	C	GGATCCCTCTGTTGTTTCCC	0.998
ccmB	160	ATTTAGGTTCGATTCGGATC	C	CTCTGTTGTTTCCCTTTCCT	0.913
ccmB	172	TTCGGATCCCTCTGTTGTTT	C	CCTTTCCTCCCGAACCTTTT	0.989
ccmB	179	CCCTCTGTTGTTTCCCTTTC	C	TCCCGAACCTTTTCCTCGAA	0.783
ccmB	181	CTCTGTTGTTTCCCTTTCCT	C	CCGAACCTTTTCCTCGAAAT	0.937
ccmB	183	CTGTTGTTTCCCTTTCCTCC	C	GAACCTTTTCCTCGAAATGA	0.697
ccmB	193	CCTTTCCTCCCGAACCTTTT	C	CTCGAAATGATAAAGAATCT	0.824
ccmB	194	CTTTCCTCCCGAACCTTTTC	C	TCGAAATGATAAAGAATCTG	0.941
ccmB	286	TTCTACAATTGGTAGGTCAC	C	GGGTTATTCAAATAAGTCGT	0.999
ccmB	304	ACCGGGTTATTCAAATAAGT	C	GTGTTTTCTGTGCTTTTCCC	0.905
ccmB	338	TTTTCCCATGTTACAACTTC	C	GTACCAATTCGATCGATCCG	0.954
ccmB	367	TCGATCGATCCGGAATGGAT	C	GGTTAAACATTCTATTAGGG	0.988
ccmB	379	GAATGGATCGGTTAAACATT	C	TATTAGGGAGCCCGGTCTTG	0.938
ccmB	392	AAACATTCTATTAGGGAGCC	C	GGTCTTGACTCTTCTGTGTG	1
ccmB	406	GGAGCCCGGTCTTGACTCTT	C	TGTGTGGTATTCATTCTGGT	0.878
ccmB	428	GTGTGGTATTCATTCTGGTT	C	GGCTCTTGGAATCACATCCA	0.991
ccmB	467	CAGCAGTGGTTGGAACAGCT	C	GCAAAATCCAACCACTTCAC	0.975
ccmB	475	GTTGGAACAGCTCGCAAAAT	C	CAACCACTTCACCTACTTTA	0.998
ccmB	476	TTGGAACAGCTCGCAAAATC	C	AACCACTTCACCTACTTTAT	0.998
ccmB	485	CTCGCAAAATCCAACCACTT	C	ACCTACTTTATTGCCCCCAA	0.993
ccmB	502	CTTCACCTACTTTATTGCCC	C	CAACCGTTTCCCGTACCTCT	0.615
ccmB	503	TTCACCTACTTTATTGCCCC	C	AACCGTTTCCCGTACCTCTA	0.995
ccmB	512	TTTATTGCCCCCAACCGTTT	C	CCGTACCTCTATAGAAACAG	0.873
ccmB	514	TATTGCCCCCAACCGTTTCC	C	GTACCTCTATAGAAACAGAA	0.875
ccmB	551	AGAAGGGTTTCATGTTCTTT	C	ATCGATTGGGTATTCCTCTC	0.997
ccmB	554	AGGGTTTCATGTTCTTTCAT	C	GATTGGGTATTCCTCTCCTT	0.939
ccmB	566	TCTTTCATCGATTGGGTATT	C	CTCTCCTTTTGTATCTCTTT	0.984
ccmB	569	TTCATCGATTGGGTATTCCT	C	TCCTTTTGTATCTCTTTATC	0.972
ccmB	572	ATCGATTGGGTATTCCTCTC	C	TTTTGTATCTCTTTATCCAA	0.976
ccmB	596	TGTATCTCTTTATCCAATTT	C	GGTTTCGATTAGTTCACAAG	0.988
ccmB	611	AATTTCGGTTTCGATTAGTT	C	ACAAGATTGANNNNNNNNNN	0.861
rps13	26	ATATATCTCAGGAGCTAGAT	C	ACTTCCCGATGAACAAGTCA	0.985
rps13	56	TGAACAAGTCAGAATTGCCT	C	AACAAAAATGGGTGGAATTG	0.997
rps13	100	CGAAAAAAGCCATTCAGCTT	C	GTTATCGATTAGGTATCAGT	0.995
rps13	129	TTAGGTATCAGTGGGAACAT	C	AAGATGAATGAGTTAACTAA	0.858
rps13	256	AACGATTAATTTCTATTTCT	C	GTTATCGTGGAATTCGTCAT	0.998
rps13	287	AATTCGTCATCAAGATGGAT	C	GCCCTTACGCGGTCAACGAA	0.999
rps12	21	AGGAAGGGTGACTTATCTGT	C	GACTTTTCCACTATCAACCC	0.876
rps12	119	TGAAATCACTGCTTATATAC	C	TGGTATTGGCCATAATTTAC	0.891
rps12	188	AGGAAGGGTTAAGGATTTAC	C	CGGTGTGAGATATCGCATTA	0.755
rps12	220	ATCGCATTATTCGAGGAGCC	C	TAGATGCTGTCGCAGTAAAG	0.77
rps12	231	CGAGGAGCCCTAGATGCTGT	C	GCAGTAAAGAATCGTCAACA	0.858

## Sheet: Table S4
Table S4. The homologous DNA fragment identified among the mitogenome and chloroplast genomes of O. granulata. Note: 'Cp': chloroplast genome; 'Mt': mitogenome.
Number	Mitogenome	Alignment Length (bp)	Identity (%)	Cp Start	Cp End	Mt Start	Mt End
MTPT1	Chr1	3127	98.721	3547	421	231921	235021
MTPT2	Chr1	955	99.791	3813	4767	241510	242463
MTPT3	Chr1	788	98.35	4817	5604	242470	243246
MTPT4	Chr1	37	94.595	7839	7875	248265	248300
MTPT5	Chr1	442	77.828	19669	19237	174129	174531
MTPT6	Chr1	460	94.565	20034	19575	152382	152823
MTPT7	Chr1	98	97.959	26663	26566	217295	217392
MTPT8	Chr1	6166	99.238	27087	20923	316319	322457
MTPT9	Chr1	1568	96.556	32377	30811	140528	142087
MTPT10	Chr1	1454	99.45	36864	35411	206048	207500
MTPT11	Chr1	1888	98.305	37171	39056	208899	210769
MTPT12	Chr1	344	86.628	45538	45199	248506	248839
MTPT13	Chr1	319	86.834	45854	45537	248166	248467
MTPT14	Chr1	473	88.161	46034	46500	256416	256886
MTPT15	Chr1	132	90.909	48281	48407	256885	257016
MTPT16	Chr1	295	95.254	48668	48962	257238	257528
MTPT17	Chr1	1589	97.357	48956	50538	257596	259169
MTPT18	Chr1	360	92.222	50580	50935	58108	58457
MTPT19	Chr1	2534	96.567	51468	53993	58446	60941
MTPT20	Chr1	76	93.421	52659	52733	238926	239001
MTPT21	Chr1	488	95.902	61094	61581	144662	145140
MTPT22	Chr1	100	96	62096	61997	144574	144671
MTPT23	Chr1	420	92.857	62584	62170	144156	144575
MTPT24	Chr1	213	99.531	65005	65217	55298	55509
MTPT25	Chr1	125	89.6	65315	65192	252521	252643
MTPT26	Chr1	222	87.838	65646	65426	252179	252394
MTPT27	Chr1	381	82.152	78453	78824	125566	125927
MTPT28	Chr1	578	98.789	82549	81972	249107	249682
MTPT29	Chr1	179	95.531	87568	87746	146220	146390
MTPT30	Chr1	97	82.474	96878	96974	136483	136579
MTPT31	Chr1	81	100	100458	100538	328192	328272
MTPT31	Chr1	86	100	100538	100453	3198	3283
MTPT32	Chr1	81	85.185	104757	104678	208080	208158
MTPT33	Chr1	272	97.794	113021	113291	145131	145401
MTPT34	Chr1	751	95.206	113335	114084	145492	146235
MTPT35	Chr1	92	97.826	117240	117331	3192	3283
MTPT35	Chr1	87	97.701	117326	117240	328192	328278
MTPT36	Chr1	97	82.474	120906	120810	136483	136579
MTPT37	Chr1	179	95.531	130216	130038	146220	146390
MTPT38	Chr1	578	98.789	135235	135812	249107	249682
MTPT39	Chr2	44	90.909	7839	7882	57185	57227
MTPT40	Chr2	52	100	17614	17665	85259	85310
MTPT41	Chr2	93	87.097	27986	27894	74737	74829
MTPT42	Chr2	122	86.885	28077	27957	74805	74926
MTPT43	Chr2	122	86.885	28119	27998	74847	74967
MTPT44	Chr2	93	87.097	28187	28095	74938	75030
MTPT45	Chr2	44	90.909	45702	45744	95039	95082
MTPT46	Chr2	60	96.667	57252	57311	18736	18795
MTPT46	Chr2	60	96.667	57252	57311	154621	154680
MTPT46	Chr2	60	96.667	57311	57252	105223	105282
MTPT47	Chr2	91	97.802	57312	57402	18931	19021
MTPT47	Chr2	91	97.802	57312	57402	154816	154906
MTPT47	Chr2	91	97.802	57402	57312	104997	105087
MTPT48	Chr2	30	100	67305	67334	35604	35633
MTPT49	Chr2	91	97.802	83923	84013	45530	45620
MTPT50	Chr2	60	96.667	84149	84208	45621	45680
MTPT51	Chr2	52	98.077	86040	86091	107164	107215
MTPT51	Chr2	52	98.077	86090	86141	107114	107165
MTPT51	Chr2	52	98.077	86091	86040	152691	152742
MTPT51	Chr2	52	98.077	86091	86040	16805	16856
MTPT51	Chr2	52	98.077	86141	86090	152741	152792
MTPT51	Chr2	52	98.077	86141	86090	16855	16906
MTPT52	Chr2	30	100	87554	87583	15363	15392
MTPT52	Chr2	30	100	87554	87583	151250	151279
MTPT52	Chr2	30	100	87583	87554	108627	108656
MTPT53	Chr2	30	100	130201	130230	108627	108656
MTPT53	Chr2	30	100	130230	130201	151250	151279
MTPT53	Chr2	30	100	130230	130201	15363	15392
MTPT54	Chr2	58	94.828	131637	131694	16849	16906
MTPT54	Chr2	58	94.828	131637	131694	152735	152792
MTPT54	Chr2	58	94.828	131687	131744	16799	16856
MTPT54	Chr2	58	94.828	131687	131744	152685	152742
MTPT55	Chr2	58	94.828	131744	131687	107164	107221
MTPT56	Chr2	60	96.667	133635	133576	45621	45680
MTPT57	Chr2	91	97.802	133861	133771	45530	45620

## Sheet: Table S5
Table S5. Sequence collinearity of the mitogenome of O. granulata and related plant species.
Query	Database	Identity (%)	Alignment Length (bp)	Q. start	Q. end	D. start	D. end	e-value
Chr1	RUF	98.107	9876	256881	266711	328287	318476	0
Chr1	RUF	98.107	9876	256881	266711	396809	386998	0
Chr1	RUF	99.253	6423	176437	182848	22438	28846	0
Chr1	RUF	99.253	6423	176437	182848	211199	217607	0
Chr1	RUF	98.375	5784	183141	188888	478183	472416	0
Chr1	RUF	98.316	5641	122595	128224	458770	464354	0
Chr1	RUF	98.027	4308	311274	315566	91726	87472	0
Chr1	RUF	97.84	4306	42018	46298	466842	471114	0
Chr1	RUF	98.463	4100	217485	221554	422011	417915	0
Chr1	RUF	99.064	3953	31813	35761	149556	145619	0
Chr1	RUF	99.064	3953	31813	35761	519838	515901	0
Chr1	RUF	98.067	3880	79824	83680	138572	134714	0
Chr1	RUF	98.067	3880	79824	83680	508854	504996	0
Chr1	RUF	98.186	3858	249107	252952	157278	161098	0
Chr1	RUF	98.186	3858	249107	252952	527560	531380	0
Chr1	RUF	99.07	3657	135787	139415	307339	303683	0
Chr1	RUF	99.07	3657	135787	139415	375861	372205	0
Chr1	RUF	96.913	2980	304845	307797	489144	492099	0
Chr1	RUF	96.973	2907	50141	53038	492431	495273	0
Chr1	RUF	98.37	2577	166329	168899	352823	350269	0
Chr1	RUF	98.049	2511	217485	219971	284239	286747	0
Chr1	RUF	97.371	2510	154925	157421	482250	484735	0
Chr1	RUF	98.112	2330	20101	22420	310875	313187	0
Chr1	RUF	98.112	2330	20101	22420	379397	381709	0
Chr1	RUF	98.539	2122	15595	17704	486357	488476	0
Chr1	RUF	97.021	2249	278679	280881	123197	120962	0
Chr1	RUF	97.386	2066	254363	256418	109452	111487	0
Chr1	RUF	98.462	1950	96975	98922	333164	335096	0
Chr1	RUF	98.462	1950	96975	98922	401686	403618	0
Chr1	RUF	98.644	1844	280879	282710	451576	453419	0
Chr1	RUF	95.197	1978	58969	60941	150833	152758	0
Chr1	RUF	95.197	1978	58969	60941	521115	523040	0
Chr1	RUF	98.126	1654	17691	19332	181295	182940	0
Chr1	RUF	98.126	1654	77457	79098	182940	181295	0
Chr1	RUF	98.126	1654	17691	19332	551577	553222	0
Chr1	RUF	98.126	1654	77457	79098	553222	551577	0
Chr1	RUF	98.122	1651	90622	92253	186795	185147	0
Chr1	RUF	98.122	1651	90622	92253	557077	555429	0
Chr1	RUF	95.898	1731	188890	190619	336179	334496	0
Chr1	RUF	95.898	1731	188890	190619	404701	403018	0
Chr1	RUF	97.685	1512	204558	206048	82262	80759	0
Chr1	RUF	98.581	1339	269594	270931	48058	46725	0
Chr1	RUF	98.581	1339	269594	270931	236819	235486	0
Chr1	RUF	95.556	1485	147590	149048	97071	98544	0
Chr1	RUF	98.408	1319	39537	40851	190260	191570	0
Chr1	RUF	98.333	1320	39537	40851	1498	2809	0
Chr1	RUF	96.46	1356	325887	327229	170152	171485	0
Chr1	RUF	96.46	1356	325887	327229	540434	541767	0
Chr1	RUF	98.072	1245	207501	208738	80825	79588	0
Chr1	RUF	98.034	1221	53129	54339	495251	496470	0
Chr1	RUF	96.398	1277	300168	301436	363273	364515	0
Chr1	RUF	97.607	1212	12224	13425	261631	260428	0
Chr1	RUF	97.531	1215	12221	13425	444616	445822	0
Chr1	RUF	96.244	1278	300168	301436	294750	295992	0
Chr1	RUF	95.198	1291	165083	166362	113446	112189	0
Chr1	RUF	97.206	1181	30530	31710	28843	30001	0
Chr1	RUF	97.206	1181	30530	31710	217604	218762	0
Chr1	RUF	97.995	1097	158816	159912	139626	138542	0
Chr1	RUF	97.995	1097	158816	159912	509908	508824	0
Chr1	RUF	95.83	1175	316410	317581	498851	497713	0
Chr1	RUF	96.365	1128	64974	66089	16740	15622	0
Chr1	RUF	96.365	1128	64974	66089	205501	204383	0
Chr1	RUF	99.213	1017	6448	7457	304699	303683	0
Chr1	RUF	99.213	1017	6448	7457	373221	372205	0
Chr1	RUF	96.786	1089	292714	293789	354832	353750	0
Chr1	RUF	97.598	1041	86846	87880	167765	166729	0
Chr1	RUF	97.598	1041	86846	87880	538047	537011	0
Chr1	RUF	95.863	1112	248029	249116	329150	330249	0
Chr1	RUF	95.863	1112	248029	249116	397672	398771	0
Chr1	RUF	99.582	958	99528	100484	316936	317893	0
Chr1	RUF	99.582	958	99528	100484	385458	386415	0
Chr1	RUF	98.026	1013	240526	241521	7823	6811	0
Chr1	RUF	98.026	1013	240526	241521	196584	195572	0
Chr1	RUF	98.672	979	274837	275813	455450	454478	0
Chr1	RUF	97.044	1015	47506	48519	301329	302320	0
Chr1	RUF	97.044	1015	47506	48519	369852	370843	0
Chr1	RUF	97.35	981	151699	152662	18316	17338	0
Chr1	RUF	97.35	981	151699	152662	207077	206099	0
Chr1	RUF	99.665	895	89667	90561	187695	186802	0
Chr1	RUF	99.665	895	89667	90561	557977	557084	0
Chr1	RUF	97.083	960	92312	93256	13906	12947	0
Chr1	RUF	97.083	960	92312	93256	202667	201708	0
Chr1	RUF	95.996	999	118894	119885	45085	44113	0
Chr1	RUF	95.996	999	118894	119885	233846	232874	0
Chr1	RUF	96.255	988	134769	135738	485361	486336	0
Chr1	RUF	97.32	933	146376	147305	75870	76787	0
Chr1	RUF	97.503	921	238316	239226	181350	180438	0
Chr1	RUF	97.503	921	238316	239226	551632	550720	0
Chr1	RUF	96.802	938	153460	154386	92649	91723	0
Chr1	RUF	99.412	850	228600	229449	142436	143285	0
Chr1	RUF	99.412	850	228600	229449	512718	513567	0
Chr1	RUF	96.596	940	461	1386	99512	100437	0
Chr1	RUF	97.114	901	46497	47397	118394	119270	0
Chr1	RUF	97.278	845	40848	41690	82828	83655	0
Chr1	RUF	99.091	770	323474	324243	455995	456764	0
Chr1	RUF	98.926	745	150324	151061	119258	120002	0
Chr1	RUF	95.889	827	289226	290051	448459	449258	0
Chr1	RUF	95.668	808	35820	36626	74062	74859	0
Chr1	RUF	96.521	776	206048	206822	348848	349611	0
Chr1	RUF	96.159	755	327217	327961	171673	172419	0
Chr1	RUF	96.159	755	327217	327961	541955	542701	0
Chr1	RUF	99.548	664	93573	94236	12959	12297	0
Chr1	RUF	99.548	664	93573	94236	201720	201058	0
Chr1	RUF	92.446	834	168868	169699	453442	454271	0
Chr1	RUF	96.384	719	3508	4218	172412	171702	0
Chr1	RUF	96.384	719	3508	4218	542694	541984	0
Chr1	RUF	95.706	722	130336	131043	42534	41822	0
Chr1	RUF	95.706	722	130336	131043	231295	230583	0
Chr1	RUF	98	650	267869	268517	179748	180392	0
Chr1	RUF	98	650	267869	268517	550030	550674	0
Chr1	RUF	97.546	652	57469	58119	481698	481056	0
Chr1	RUF	99.174	605	79085	79689	488476	487872	0
Chr1	RUF	97.705	610	227362	227971	127709	127102	0
Chr1	RUF	97.199	607	29913	30518	63958	64552	0
Chr1	RUF	97.199	607	29913	30518	252718	253312	0
Chr1	RUF	99.11	562	112529	113089	36757	36197	0
Chr1	RUF	100	546	285301	285846	150297	150842	0
Chr1	RUF	99.11	562	112529	113089	225518	224958	0
Chr1	RUF	100	546	285301	285846	520579	521124	0
Chr1	RUF	94.833	600	5535	6122	144252	143654	0
Chr1	RUF	94.833	600	5535	6122	514534	513936	0
Chr1	RUF	98.441	513	283254	283766	59003	59515	0
Chr1	RUF	98.441	513	283254	283766	247763	248275	0
Chr1	RUF	92.788	624	63108	63721	69064	68442	0
Chr1	RUF	92.788	624	63108	63721	257823	257201	0
Chr1	RUF	95.722	561	2946	3490	3590	3036	0
Chr1	RUF	95.722	561	2946	3490	192351	191797	0
Chr1	RUF	95.406	566	327971	328524	3036	3590	0
Chr1	RUF	95.406	566	327971	328524	191797	192351	0
Chr1	RUF	96.212	528	158254	158778	140137	139621	0
Chr1	RUF	96.212	528	158254	158778	510419	509903	0
Chr1	RUF	99.348	460	54802	55261	496885	497344	0
Chr1	RUF	98.507	469	301440	301908	348139	347671	0
Chr1	RUF	97.16	493	204029	204521	53956	54437	0
Chr1	RUF	97.16	493	204029	204521	242717	243198	0
Chr1	RUF	96.223	503	283710	284197	99520	99019	0
Chr1	RUF	96.524	489	12946	13425	72157	71669	0
Chr1	RUF	97.065	477	288752	289226	343369	343844	0
Chr1	RUF	97.065	477	288752	289226	411891	412366	0
Chr1	RUF	97.441	469	256418	256886	329149	328688	0
Chr1	RUF	97.441	469	256418	256886	397671	397210	0
Chr1	RUF	95.591	499	122100	122598	290937	290458	0
Chr1	RUF	95.591	499	122100	122598	359460	358981	0
Chr1	RUF	98.829	427	85151	85577	161977	162403	0
Chr1	RUF	98.829	427	85151	85577	532259	532685	0
Chr1	RUF	89.934	606	174010	174584	296035	296636	0
Chr1	RUF	89.934	606	174010	174584	364558	365159	0
Chr1	RUF	96.484	455	199844	200297	10852	10402	0
Chr1	RUF	96.484	455	199844	200297	199613	199163	0
Chr1	RUF	94.672	488	288255	288732	48531	48050	0
Chr1	RUF	94.672	488	288255	288732	237292	236811	0
Chr1	RUF	98.561	417	83520	83936	41768	41352	0
Chr1	RUF	98.561	417	83520	83936	230529	230113	0
Chr1	RUF	92.843	517	105040	105539	123438	123941	0
Chr1	RUF	96.737	429	271496	271923	100811	101239	0
Chr1	RUF	95.1	449	290047	290494	449315	449756	0
Chr1	RUF	94.9	451	120389	120838	78715	79153	0
Chr1	RUF	97.087	412	268473	268877	419848	419438	0
Chr1	RUF	97.297	407	75858	76263	98585	98983	0
Chr1	RUF	97.938	388	290701	291081	488758	489145	0
Chr1	RUF	99.167	360	252949	253308	290139	290498	0
Chr1	RUF	99.167	360	252949	253308	358662	359021	0
Chr1	RUF	94.159	428	2555	2964	4076	3650	4.95e-180
Chr1	RUF	94.159	428	2555	2964	192837	192411	4.95e-180
Chr1	RUF	95.5	400	287719	288110	48926	48533	8.28e-178
Chr1	RUF	95.5	400	287719	288110	237687	237294	8.28e-178
Chr1	RUF	93.24	429	328506	328912	3650	4076	8.34e-173
Chr1	RUF	93.24	429	328506	328912	192411	192837	8.34e-173
Chr1	RUF	97.151	351	235238	235580	294019	293669	1.41e-165
Chr1	RUF	97.151	351	235238	235580	362542	362192	1.41e-165
Chr1	RUF	98.209	335	39218	39552	42212	42543	1.82e-164
Chr1	RUF	98.209	335	39218	39552	230973	231304	1.82e-164
Chr1	RUF	97.118	347	268473	268813	286402	286747	2.35e-163
Chr1	RUF	97.321	336	54322	54656	496571	496905	1.42e-160
Chr1	RUF	97.024	336	276406	276739	184413	184743	3.06e-157
Chr1	RUF	97.024	336	276406	276739	554695	555025	3.06e-157
Chr1	RUF	98.095	315	131790	132104	455875	455566	8.58e-153
Chr1	RUF	97.068	307	295055	295361	265886	266187	2.42e-143
Chr1	RUF	97.068	307	295055	295361	440364	440063	2.42e-143
Chr1	RUF	94.848	330	129826	130153	42842	42524	1.46e-140
Chr1	RUF	94.848	330	129826	130153	231603	231285	1.46e-140
Chr1	RUF	91.153	373	109981	110344	112220	111850	2.44e-138
Chr1	RUF	98.155	271	271236	271504	488751	488481	4.11e-131
Chr1	RUF	92.749	331	86420	86740	111740	111410	1.48e-130
Chr1	RUF	96.14	285	282653	282934	134060	133780	3.2e-127
Chr1	RUF	98.837	258	11930	12186	264447	264190	3.2e-127
Chr1	RUF	98.837	258	11930	12186	441803	442060	3.2e-127
Chr1	RUF	96.14	285	282653	282934	504342	504062	3.2e-127
Chr1	RUF	96.751	277	276784	277059	42212	42484	1.15e-126
Chr1	RUF	96.751	277	276784	277059	230973	231245	1.15e-126
Chr1	RUF	97.398	269	68994	69261	50001	49736	4.14e-126
Chr1	RUF	97.398	269	68994	69261	238762	238497	4.14e-126
Chr1	RUF	93.269	312	163920	164227	4754	4450	1.92e-124
Chr1	RUF	93.269	312	163920	164227	193515	193211	1.92e-124
Chr1	RUF	99.19	247	55687	55932	261385	261631	8.95e-123
Chr1	RUF	98.8	250	55687	55935	444865	444616	8.95e-123
Chr1	RUF	99.58	238	308637	308874	314020	313783	5.39e-120
Chr1	RUF	99.58	238	308637	308874	382542	382305	5.39e-120
Chr1	RUF	95.941	271	240248	240518	38845	39107	1.94e-119
Chr1	RUF	95.941	271	240248	240518	227606	227868	1.94e-119
Chr1	RUF	94.872	273	113930	114192	39179	39451	5.43e-115
Chr1	RUF	94.872	273	113930	114192	227940	228212	5.43e-115
Chr1	RUF	98.253	229	27846	28074	17330	17102	5.47e-110
Chr1	RUF	98.253	229	27846	28074	206091	205863	5.47e-110
Chr1	RUF	94.574	258	192903	193159	67479	67222	7.07e-109
Chr1	RUF	94.574	258	192903	193159	256238	255981	7.07e-109
Chr1	RUF	93.75	272	253385	253656	92907	92652	9.15e-108
Chr1	RUF	97.768	224	296501	296724	102963	103186	1.53e-105
Chr1	RUF	98.624	218	159964	160180	21647	21864	5.5e-105
Chr1	RUF	98.624	218	159964	160180	210408	210625	5.5e-105
Chr1	RUF	94.488	254	6207	6451	82512	82259	1.98e-104
Chr1	RUF	96.137	233	7529	7757	186534	186303	3.31e-102
Chr1	RUF	96.137	233	7529	7757	556816	556585	3.31e-102
Chr1	RUF	96.818	220	268599	268813	355052	355270	2.58e-98
Chr1	RUF	90.714	280	2166	2433	454308	454583	3.34e-97
Chr1	RUF	95.909	220	219757	219971	355052	355270	5.58e-95
Chr1	RUF	99.482	193	315062	315253	274370	274562	2.01e-94
Chr1	RUF	99.482	193	315062	315253	431880	431688	2.01e-94
Chr1	RUF	97.537	203	99276	99475	150696	150494	9.34e-93
Chr1	RUF	97.537	203	99276	99475	520978	520776	9.34e-93
Chr1	RUF	98.454	194	149316	149509	112220	112027	3.36e-92
Chr1	RUF	85.757	337	5100	5431	74824	74504	1.56e-90
Chr1	RUF	98.421	190	163092	163281	43941	44130	5.62e-90
Chr1	RUF	98.421	190	163092	163281	232702	232891	5.62e-90
Chr1	RUF	97.409	193	299754	299946	66325	66133	2.62e-88
Chr1	RUF	97.409	193	299754	299946	255084	254892	2.62e-88
Chr1	RUF	98.913	184	49169	49352	478628	478811	2.62e-88
Chr1	RUF	94.037	218	109553	109770	18693	18481	3.38e-87
Chr1	RUF	94.037	218	109553	109770	207454	207242	3.38e-87
Chr1	RUF	99.432	176	55123	55298	454371	454546	1.57e-85
Chr1	RUF	94.34	212	329036	329242	454583	454375	5.66e-85
Chr1	RUF	83.288	371	288285	288641	338748	338401	1.23e-81
Chr1	RUF	83.288	371	288285	288641	407270	406923	1.23e-81
Chr1	RUF	96.721	183	56373	56554	313702	313520	1.59e-80
Chr1	RUF	96.721	183	56373	56554	382224	382042	1.59e-80
Chr1	RUF	98.214	168	19937	20104	116383	116216	9.54e-78
Chr1	RUF	97.619	168	76688	76854	116216	116383	1.6e-75
Chr1	RUF	99.333	150	201671	201820	347534	347683	4.47e-71
Chr1	RUF	95.783	166	246907	247071	185895	186060	2.08e-69
Chr1	RUF	95.783	166	246907	247071	556177	556342	2.08e-69
Chr1	RUF	95.21	167	195155	195321	329957	330117	3.48e-67
Chr1	RUF	95.21	167	195155	195321	398479	398639	3.48e-67
Chr1	RUF	99.286	140	13637	13776	350156	350295	1.62e-65
Chr1	RUF	98.592	142	26926	27067	176407	176266	5.83e-65
Chr1	RUF	98.592	142	26926	27067	546689	546548	5.83e-65
Chr1	RUF	95.484	155	239221	239375	19389	19543	7.54e-64
Chr1	RUF	99.27	137	13620	13756	28524	28388	7.54e-64
Chr1	RUF	95.484	155	239221	239375	208150	208304	7.54e-64
Chr1	RUF	99.27	137	13620	13756	217285	217149	7.54e-64
Chr1	RUF	98.485	132	2230	2360	497213	497344	7.59e-59
Chr1	RUF	87.879	198	36870	37067	71444	71635	9.82e-58
Chr1	RUF	87.879	198	36870	37067	260203	260394	9.82e-58
Chr1	RUF	87.879	198	36870	37067	446047	445856	9.82e-58
Chr1	RUF	97.71	131	8981	9111	39321	39451	3.53e-57
Chr1	RUF	87.879	198	229835	230031	71444	71635	3.53e-57
Chr1	RUF	97.727	132	275799	275929	172404	172535	3.53e-57
Chr1	RUF	97.71	131	8981	9111	228082	228212	3.53e-57
Chr1	RUF	87.879	198	229835	230031	260203	260394	3.53e-57
Chr1	RUF	87.879	198	229835	230031	446047	445856	3.53e-57
Chr1	RUF	97.727	132	275799	275929	542686	542817	3.53e-57
Chr1	RUF	89.362	188	110322	110509	134753	134584	1.64e-55
Chr1	RUF	89.362	188	110322	110509	505035	504866	1.64e-55
Chr1	RUF	84.141	227	24551	24772	21244	21469	7.64e-54
Chr1	RUF	84.141	227	24551	24772	210005	210230	7.64e-54
Chr1	RUF	92.208	154	182359	182509	350308	350156	7.64e-54
Chr1	RUF	93.056	144	299798	299940	263888	263745	3.56e-52
Chr1	RUF	93.056	144	299798	299940	442362	442505	3.56e-52
Chr1	RUF	99.138	116	29115	29230	458640	458525	3.56e-52
Chr1	RUF	100	111	8600	8710	139878	139768	4.6e-51
Chr1	RUF	97.5	120	198570	198689	287112	286993	4.6e-51
Chr1	RUF	97.5	120	198570	198689	355635	355516	4.6e-51
Chr1	RUF	99.123	114	49668	49781	481698	481811	4.6e-51
Chr1	RUF	100	111	8600	8710	510160	510050	4.6e-51
Chr1	RUF	96	125	266730	266854	169287	169164	5.95e-50
Chr1	RUF	96	125	266730	266854	539569	539446	5.95e-50
Chr1	RUF	97.414	116	132080	132195	455558	455443	7.7e-49
Chr1	RUF	92.361	144	329110	329248	497344	497204	7.7e-49
Chr1	RUF	95.798	119	98234	98352	68303	68421	3.58e-47
Chr1	RUF	95.798	119	98234	98352	257062	257180	3.58e-47
Chr1	RUF	100	103	113750	113852	170589	170487	1.29e-46
Chr1	RUF	89.933	149	316319	316466	332082	331934	1.29e-46
Chr1	RUF	89.933	149	316319	316466	400604	400456	1.29e-46
Chr1	RUF	100	103	113750	113852	540871	540769	1.29e-46
Chr1	RUF	95.652	115	322663	322777	169164	169278	5.99e-45
Chr1	RUF	95.652	115	322663	322777	539446	539560	5.99e-45
Chr1	RUF	84.737	190	229888	230069	58828	58643	2.79e-43
Chr1	RUF	84.737	190	229888	230069	247588	247403	2.79e-43
Chr1	RUF	96.296	108	267867	267974	65647	65540	1e-42
Chr1	RUF	87.742	155	229439	229591	74706	74859	1e-42
Chr1	RUF	96.296	108	267867	267974	254406	254299	1e-42
Chr1	RUF	100	95	270926	271020	485223	485317	3.61e-42
Chr1	RUF	88.235	153	282962	283105	71635	71483	1.3e-41
Chr1	RUF	88.235	153	282962	283105	260394	260242	1.3e-41
Chr1	RUF	90.977	133	121854	121986	262164	262037	1.3e-41
Chr1	RUF	91.538	130	121854	121983	444086	444210	1.3e-41
Chr1	RUF	88.235	153	282962	283105	445856	446008	1.3e-41
Chr1	RUF	95.413	109	53180	53286	287061	287169	4.67e-41
Chr1	RUF	95.413	109	53180	53286	355584	355692	4.67e-41
Chr1	RUF	98.947	95	170916	171010	73597	73503	1.68e-40
Chr1	RUF	97.959	98	217295	217392	498533	498436	1.68e-40
Chr1	RUF	97.938	97	51674	51770	54437	54341	6.03e-40
Chr1	RUF	97.938	97	51674	51770	243198	243102	6.03e-40
Chr1	RUF	95.283	106	230441	230544	118588	118484	7.81e-39
Chr1	RUF	94.286	105	67437	67541	65897	66000	3.63e-37
Chr1	RUF	94.286	105	67437	67541	254656	254759	3.63e-37
Chr1	RUF	93.519	108	247862	247969	284342	284239	1.31e-36
Chr1	RUF	97.802	91	157354	157444	313794	313704	1.31e-36
Chr1	RUF	97.802	91	157354	157444	382316	382226	1.31e-36
Chr1	RUF	93.519	108	247862	247969	421908	422011	1.31e-36
Chr1	RUF	95.833	96	139819	139914	161978	161883	4.7e-36
Chr1	RUF	95.833	96	139819	139914	532260	532165	4.7e-36
Chr1	RUF	80.465	215	217251	217460	82092	81884	1.69e-35
Chr1	RUF	83.523	176	36923	37090	58828	58658	6.08e-35
Chr1	RUF	97.727	88	62850	62937	172535	172448	6.08e-35
Chr1	RUF	100	82	55180	55261	188313	188394	6.08e-35
Chr1	RUF	83.523	176	36923	37090	247588	247418	6.08e-35
Chr1	RUF	94.949	99	82138	82232	303584	303682	6.08e-35
Chr1	RUF	94.949	99	82138	82232	372106	372204	6.08e-35
Chr1	RUF	97.727	88	62850	62937	542817	542730	6.08e-35
Chr1	RUF	100	82	55180	55261	558595	558676	6.08e-35
Chr1	RUF	100	81	169950	170030	91736	91816	2.19e-34
Chr1	RUF	83.051	177	169722	169889	112017	111843	2.19e-34
Chr1	RUF	97.701	87	274113	274199	267120	267034	2.19e-34
Chr1	RUF	97.701	87	274113	274199	439130	439216	2.19e-34
Chr1	RUF	87.5	136	62939	63065	71635	71500	7.86e-34
Chr1	RUF	95.652	92	149770	149861	113884	113793	7.86e-34
Chr1	RUF	87.5	136	62939	63065	260394	260259	7.86e-34
Chr1	RUF	87.5	136	62939	63065	445856	445991	7.86e-34
Chr1	RUF	97.674	86	328961	329045	101355	101270	2.83e-33
Chr1	RUF	97.619	84	13400	13483	10118	10201	1.02e-32
Chr1	RUF	96.552	87	13876	13962	125639	125725	1.02e-32
Chr1	RUF	98.78	82	2280	2360	188313	188394	1.02e-32
Chr1	RUF	97.619	84	13400	13483	198879	198962	1.02e-32
Chr1	RUF	98.78	82	2280	2360	558595	558676	1.02e-32
Chr1	RUF	88.71	124	182846	182969	485125	485236	1.32e-31
Chr1	RUF	98.684	76	83520	83595	117928	118003	6.12e-30
Chr1	RUF	95.402	87	76625	76708	171544	171630	6.12e-30
Chr1	RUF	98.684	76	12950	13025	307437	307362	6.12e-30
Chr1	RUF	98.684	76	12950	13025	375959	375884	6.12e-30
Chr1	RUF	95.402	87	76625	76708	541826	541912	6.12e-30
Chr1	RUF	83.636	165	290484	290633	62922	63077	2.2e-29
Chr1	RUF	95.349	86	2424	2506	101270	101355	2.2e-29
Chr1	RUF	100	72	90552	90623	131361	131432	2.2e-29
Chr1	RUF	83.636	165	290484	290633	251682	251837	2.2e-29
Chr1	RUF	100	72	90552	90623	501643	501714	2.2e-29
Chr1	RUF	95.294	85	20084	20165	171630	171546	7.92e-29
Chr1	RUF	100	71	54713	54783	496519	496589	7.92e-29
Chr1	RUF	95.294	85	20084	20165	541912	541828	7.92e-29
Chr1	RUF	95.181	83	55976	56057	264190	264272	2.85e-28
Chr1	RUF	95.181	83	55976	56057	442060	441978	2.85e-28
Chr1	RUF	100	69	56552	56620	3036	3104	1.02e-27
Chr1	RUF	100	69	148980	149048	69062	69130	1.02e-27
Chr1	RUF	100	69	56552	56620	191797	191865	1.02e-27
Chr1	RUF	100	69	148980	149048	257821	257889	1.02e-27
Chr1	RUF	100	69	148980	149048	448429	448361	1.02e-27
Chr1	RUF	100	68	47422	47489	131434	131367	3.68e-27
Chr1	RUF	100	68	47422	47489	501716	501649	3.68e-27
Chr1	RUF	100	67	76628	76694	51589	51655	1.32e-26
Chr1	RUF	100	67	20098	20164	51655	51589	1.32e-26
Chr1	RUF	100	67	76628	76694	240350	240416	1.32e-26
Chr1	RUF	100	67	20098	20164	240416	240350	1.32e-26
Chr1	RUF	100	66	56553	56618	111490	111425	4.77e-26
Chr1	RUF	97.222	72	56556	56627	131369	131440	4.77e-26
Chr1	RUF	100	66	247968	248033	310876	310941	4.77e-26
Chr1	RUF	100	66	247968	248033	379398	379463	4.77e-26
Chr1	RUF	97.222	72	56556	56627	501651	501722	4.77e-26
Chr1	RUF	100	65	20100	20164	3037	3101	1.71e-25
Chr1	RUF	100	65	76628	76692	3101	3037	1.71e-25
Chr1	RUF	100	65	47423	47487	3104	3040	1.71e-25
Chr1	RUF	100	65	56553	56617	51653	51589	1.71e-25
Chr1	RUF	98.529	68	20100	20167	111490	111423	1.71e-25
Chr1	RUF	100	65	76628	76692	111426	111490	1.71e-25
Chr1	RUF	98.529	68	284210	284277	150235	150302	1.71e-25
Chr1	RUF	100	65	56553	56617	171611	171547	1.71e-25
Chr1	RUF	100	65	20100	20164	191798	191862	1.71e-25
Chr1	RUF	100	65	76628	76692	191862	191798	1.71e-25
Chr1	RUF	100	65	47423	47487	191865	191801	1.71e-25
Chr1	RUF	100	65	56553	56617	240414	240350	1.71e-25
Chr1	RUF	100	65	76627	76691	310939	310875	1.71e-25
Chr1	RUF	100	65	76627	76691	379461	379397	1.71e-25
Chr1	RUF	98.529	68	216460	216527	486890	486957	1.71e-25
Chr1	RUF	98.529	68	284210	284277	520517	520584	1.71e-25
Chr1	RUF	100	65	56553	56617	541893	541829	1.71e-25
Chr1	RUF	100	64	90560	90623	3040	3103	6.16e-25
Chr1	RUF	98.507	67	247968	248034	111488	111422	6.16e-25
Chr1	RUF	98.529	68	247968	248034	171609	171542	6.16e-25
Chr1	RUF	100	64	90560	90623	191801	191864	6.16e-25
Chr1	RUF	89.691	97	15138	15234	284136	284227	6.16e-25
Chr1	RUF	94.805	77	20090	20164	295976	296052	6.16e-25
Chr1	RUF	94.805	77	76628	76702	296052	295976	6.16e-25
Chr1	RUF	100	64	56554	56617	310875	310938	6.16e-25
Chr1	RUF	93.671	79	290407	290485	332375	332297	6.16e-25
Chr1	RUF	98.507	67	90560	90626	336179	336113	6.16e-25
Chr1	RUF	94.805	77	20090	20164	364499	364575	6.16e-25
Chr1	RUF	94.805	77	76628	76702	364575	364499	6.16e-25
Chr1	RUF	100	64	56554	56617	379397	379460	6.16e-25
Chr1	RUF	93.671	79	290407	290485	400897	400819	6.16e-25
Chr1	RUF	98.507	67	90560	90626	404701	404635	6.16e-25
Chr1	RUF	81.325	166	15138	15302	422114	421965	6.16e-25
Chr1	RUF	98.529	68	247968	248034	541891	541824	6.16e-25
Chr1	RUF	98.485	66	247965	248030	3036	3101	2.22e-24
Chr1	RUF	100	63	247968	248030	51651	51589	2.22e-24
Chr1	RUF	100	63	47425	47487	111425	111487	2.22e-24
Chr1	RUF	100	63	90560	90622	111487	111425	2.22e-24
Chr1	RUF	93.75	80	90560	90637	117864	117786	2.22e-24
Chr1	RUF	86.607	112	163306	163416	181361	181466	2.22e-24
Chr1	RUF	98.485	66	184504	184569	187762	187827	2.22e-24
Chr1	RUF	98.485	66	247965	248030	191797	191862	2.22e-24
Chr1	RUF	100	63	247968	248030	240412	240350	2.22e-24
Chr1	RUF	98.485	66	56553	56618	295988	296053	2.22e-24
Chr1	RUF	98.485	66	56553	56618	364511	364576	2.22e-24
Chr1	RUF	86.607	112	163306	163416	551643	551748	2.22e-24
Chr1	RUF	98.485	66	184504	184569	558044	558109	2.22e-24
Chr1	RUF	91.86	86	83632	83717	10149	10069	7.97e-24
Chr1	RUF	100	62	47426	47487	51589	51650	7.97e-24
Chr1	RUF	100	62	90560	90621	51650	51589	7.97e-24
Chr1	RUF	100	62	327974	328035	51651	51590	7.97e-24
Chr1	RUF	100	62	327974	328035	111488	111427	7.97e-24
Chr1	RUF	97.101	69	327972	328039	131365	131433	7.97e-24
Chr1	RUF	98.485	66	247966	248030	131365	131430	7.97e-24
Chr1	RUF	98.462	65	256356	256420	131431	131367	7.97e-24
Chr1	RUF	100	62	20103	20164	131369	131430	7.97e-24
Chr1	RUF	100	62	76628	76689	131430	131369	7.97e-24
Chr1	RUF	100	62	47426	47487	171547	171608	7.97e-24
Chr1	RUF	100	62	90560	90621	171608	171547	7.97e-24
Chr1	RUF	100	62	327974	328035	171609	171548	7.97e-24
Chr1	RUF	91.86	86	83632	83717	198910	198830	7.97e-24
Chr1	RUF	100	62	47426	47487	240350	240411	7.97e-24
Chr1	RUF	100	62	90560	90621	240411	240350	7.97e-24
Chr1	RUF	100	62	327974	328035	240412	240351	7.97e-24
Chr1	RUF	100	62	267212	267273	294695	294634	7.97e-24
Chr1	RUF	100	62	327974	328035	310876	310937	7.97e-24
Chr1	RUF	100	62	90560	90621	310877	310938	7.97e-24
Chr1	RUF	100	62	47426	47487	310938	310877	7.97e-24
Chr1	RUF	100	62	267212	267273	363218	363157	7.97e-24
Chr1	RUF	100	62	327974	328035	379398	379459	7.97e-24
Chr1	RUF	100	62	90560	90621	379399	379460	7.97e-24
Chr1	RUF	100	62	47426	47487	379460	379399	7.97e-24
Chr1	RUF	100	62	38135	38196	455992	455931	7.97e-24
Chr1	RUF	97.059	68	204425	204492	494012	493945	7.97e-24
Chr1	RUF	97.101	69	327972	328039	501647	501715	7.97e-24
Chr1	RUF	98.485	66	247966	248030	501647	501712	7.97e-24
Chr1	RUF	98.462	65	256356	256420	501713	501649	7.97e-24
Chr1	RUF	100	62	20103	20164	501651	501712	7.97e-24
Chr1	RUF	100	62	76628	76689	501712	501651	7.97e-24
Chr1	RUF	100	62	47426	47487	541829	541890	7.97e-24
Chr1	RUF	100	62	90560	90621	541890	541829	7.97e-24
Chr1	RUF	100	62	327974	328035	541891	541830	7.97e-24
Chr1	RUF	98.438	64	47424	47487	56049	56112	2.87e-23
Chr1	RUF	98.438	64	90560	90623	56112	56049	2.87e-23
Chr1	RUF	98.438	64	56556	56619	56112	56049	2.87e-23
Chr1	RUF	97.015	67	47421	47487	117798	117864	2.87e-23
Chr1	RUF	98.438	64	56556	56619	117864	117801	2.87e-23
Chr1	RUF	98.438	64	47424	47487	244810	244873	2.87e-23
Chr1	RUF	98.438	64	90560	90623	244873	244810	2.87e-23
Chr1	RUF	98.438	64	56556	56619	244873	244810	2.87e-23
Chr1	RUF	97.059	68	56552	56619	336182	336116	2.87e-23
Chr1	RUF	98.438	64	47424	47487	336116	336179	2.87e-23
Chr1	RUF	97.059	68	56552	56619	404704	404638	2.87e-23
Chr1	RUF	98.438	64	47424	47487	404638	404701	2.87e-23
Chr1	RUF	98.413	63	256356	256418	3102	3040	1.03e-22
Chr1	RUF	93.421	76	238926	239001	151437	151511	1.03e-22
Chr1	RUF	93.421	76	59618	59692	180730	180655	1.03e-22
Chr1	RUF	98.413	63	256356	256418	191863	191801	1.03e-22
Chr1	RUF	98.413	63	247968	248030	295990	296052	1.03e-22
Chr1	RUF	98.413	63	90560	90622	295991	296053	1.03e-22
Chr1	RUF	98.413	63	47425	47487	296053	295991	1.03e-22
Chr1	RUF	98.413	63	247968	248030	364513	364575	1.03e-22
Chr1	RUF	98.413	63	90560	90622	364514	364576	1.03e-22
Chr1	RUF	98.413	63	47425	47487	364576	364514	1.03e-22
Chr1	RUF	93.421	76	238926	239001	521719	521793	1.03e-22
Chr1	RUF	93.421	76	59618	59692	551012	550937	1.03e-22
Chr1	RUF	98.387	62	256357	256418	51589	51650	3.71e-22
Chr1	RUF	98.387	62	34969	35030	55057	54996	3.71e-22
Chr1	RUF	98.387	62	76628	76689	56051	56112	3.71e-22
Chr1	RUF	98.387	62	247969	248030	56112	56051	3.71e-22
Chr1	RUF	98.387	62	20103	20164	56112	56051	3.71e-22
Chr1	RUF	88.889	90	135849	135938	71713	71626	3.71e-22
Chr1	RUF	100	59	213943	214001	112229	112171	3.71e-22
Chr1	RUF	98.387	62	76628	76689	117803	117864	3.71e-22
Chr1	RUF	98.387	62	247969	248030	117864	117803	3.71e-22
Chr1	RUF	98.387	62	20103	20164	117864	117803	3.71e-22
Chr1	RUF	98.387	62	256357	256418	171547	171608	3.71e-22
Chr1	RUF	98.387	62	256357	256418	240350	240411	3.71e-22
Chr1	RUF	98.387	62	34969	35030	243818	243757	3.71e-22
Chr1	RUF	98.387	62	76628	76689	244812	244873	3.71e-22
Chr1	RUF	98.387	62	247969	248030	244873	244812	3.71e-22
Chr1	RUF	98.387	62	20103	20164	244873	244812	3.71e-22
Chr1	RUF	88.889	90	135849	135938	260472	260385	3.71e-22
Chr1	RUF	98.387	62	327974	328035	295990	296051	3.71e-22
Chr1	RUF	100	59	176446	176504	309984	310042	3.71e-22
Chr1	RUF	94.521	73	256357	256429	310938	310869	3.71e-22
Chr1	RUF	98.387	62	76628	76689	336118	336179	3.71e-22
Chr1	RUF	98.387	62	247969	248030	336179	336118	3.71e-22
Chr1	RUF	98.387	62	20103	20164	336179	336118	3.71e-22
Chr1	RUF	98.387	62	327974	328035	364513	364574	3.71e-22
Chr1	RUF	100	59	176446	176504	378506	378564	3.71e-22
Chr1	RUF	94.521	73	256357	256429	379460	379391	3.71e-22
Chr1	RUF	98.387	62	76628	76689	404640	404701	3.71e-22
Chr1	RUF	98.387	62	247969	248030	404701	404640	3.71e-22
Chr1	RUF	98.387	62	20103	20164	404701	404640	3.71e-22
Chr1	RUF	88.889	90	135849	135938	445778	445865	3.71e-22
Chr1	RUF	98.387	62	256357	256418	541829	541890	3.71e-22
Chr1	RUF	95.522	67	327975	328041	56112	56046	1.33e-21
Chr1	RUF	94.366	71	327975	328045	117864	117795	1.33e-21
Chr1	RUF	100	58	50996	51053	185955	186012	1.33e-21
Chr1	RUF	95.522	67	327975	328041	244873	244807	1.33e-21
Chr1	RUF	96.875	64	256355	256418	296054	295991	1.33e-21
Chr1	RUF	96.875	64	327975	328038	336179	336116	1.33e-21
Chr1	RUF	96.875	64	256355	256418	364577	364514	1.33e-21
Chr1	RUF	96.875	64	327975	328038	404701	404638	1.33e-21
Chr1	RUF	100	58	50996	51053	556237	556294	1.33e-21
Chr1	RUF	96.825	63	256356	256418	56050	56112	4.8e-21
Chr1	RUF	94.286	70	51663	51731	73987	74056	4.8e-21
Chr1	RUF	94.286	70	204464	204532	74056	73987	4.8e-21
Chr1	RUF	96.825	63	256356	256418	117802	117864	4.8e-21
Chr1	RUF	96.825	63	256356	256418	244811	244873	4.8e-21
Chr1	RUF	96.825	63	256356	256418	336117	336179	4.8e-21
Chr1	RUF	95.455	66	67245	67310	337669	337734	4.8e-21
Chr1	RUF	96.825	63	256356	256418	404639	404701	4.8e-21
Chr1	RUF	95.455	66	67245	67310	406191	406256	4.8e-21
Chr1	RUF	100	56	171477	171532	49695	49750	1.73e-20
Chr1	RUF	98.333	60	135938	135996	84726	84667	1.73e-20
Chr1	RUF	100	56	253655	253710	131367	131422	1.73e-20
Chr1	RUF	94.118	68	47359	47426	133709	133776	1.73e-20
Chr1	RUF	100	56	171477	171532	238456	238511	1.73e-20
Chr1	RUF	100	56	83490	83545	454719	454774	1.73e-20
Chr1	RUF	100	56	253655	253710	501649	501704	1.73e-20
Chr1	RUF	94.118	68	47359	47426	503991	504058	1.73e-20
Chr1	RUF	84.956	113	169857	169961	10143	10037	6.21e-20
Chr1	RUF	92.958	71	216394	216464	71565	71496	6.21e-20
Chr1	RUF	98.276	58	8421	8478	80452	80395	6.21e-20
Chr1	RUF	86.139	101	15004	15099	111927	112025	6.21e-20
Chr1	RUF	95.385	65	253657	253720	171608	171544	6.21e-20
Chr1	RUF	84.956	113	169857	169961	198904	198798	6.21e-20
Chr1	RUF	92.958	71	216394	216464	260324	260255	6.21e-20
Chr1	RUF	92.958	71	216394	216464	445926	445995	6.21e-20
Chr1	RUF	95.385	65	253657	253720	541890	541826	6.21e-20
Chr1	RUF	100	54	253657	253710	3040	3093	2.23e-19
Chr1	RUF	100	54	253657	253710	51650	51597	2.23e-19
Chr1	RUF	100	54	253657	253710	111487	111434	2.23e-19
Chr1	RUF	91.026	78	228533	228610	179747	179676	2.23e-19
Chr1	RUF	100	54	253657	253710	191801	191854	2.23e-19
Chr1	RUF	100	54	253657	253710	240411	240358	2.23e-19
Chr1	RUF	100	54	253657	253710	310877	310930	2.23e-19
Chr1	RUF	100	54	86675	86728	336168	336115	2.23e-19
Chr1	RUF	100	54	253657	253710	379399	379452	2.23e-19
Chr1	RUF	100	54	86675	86728	404690	404637	2.23e-19
Chr1	RUF	98.276	58	91398	91455	493336	493280	2.23e-19
Chr1	RUF	98.276	58	246967	247024	493280	493336	2.23e-19
Chr1	RUF	91.026	78	228533	228610	550029	549958	2.23e-19
Chr1	RUF	98.246	57	86672	86727	3047	3103	8.03e-19
Chr1	RUF	98.246	57	86672	86727	131376	131432	8.03e-19
Chr1	RUF	98.246	57	86672	86727	191808	191864	8.03e-19
Chr1	RUF	100	53	63684	63736	333394	333342	8.03e-19
Chr1	RUF	100	53	131995	132047	353607	353659	8.03e-19
Chr1	RUF	100	53	63684	63736	401916	401864	8.03e-19
Chr1	RUF	98.246	57	86672	86727	501658	501714	8.03e-19
Chr1	RUF	89.474	76	4258	4333	71672	71597	2.89e-18
Chr1	RUF	100	52	86677	86728	117851	117800	2.89e-18
Chr1	RUF	98.214	56	300109	300164	187375	187429	2.89e-18
Chr1	RUF	89.474	76	4258	4333	260431	260356	2.89e-18
Chr1	RUF	100	52	86675	86726	296002	296053	2.89e-18
Chr1	RUF	100	52	86675	86726	364525	364576	2.89e-18
Chr1	RUF	89.474	76	4258	4333	445819	445894	2.89e-18
Chr1	RUF	100	52	103414	103465	491257	491206	2.89e-18
Chr1	RUF	98.214	56	300109	300164	557657	557711	2.89e-18
Chr1	RUF	98.182	55	86672	86725	51643	51589	1.04e-17
Chr1	RUF	95.161	62	3429	3487	51590	51651	1.04e-17
Chr1	RUF	100	51	86677	86727	56099	56049	1.04e-17
Chr1	RUF	98.148	54	253657	253710	56112	56059	1.04e-17
Chr1	RUF	95.161	62	3429	3487	111427	111488	1.04e-17
Chr1	RUF	81.203	133	216264	216394	111856	111976	1.04e-17
Chr1	RUF	98.148	54	253657	253710	117864	117811	1.04e-17
Chr1	RUF	92.754	69	3426	3489	131433	131365	1.04e-17
Chr1	RUF	98.182	55	86672	86725	171601	171547	1.04e-17
Chr1	RUF	95.161	62	3429	3487	171548	171609	1.04e-17
Chr1	RUF	98.182	55	86672	86725	240404	240350	1.04e-17
Chr1	RUF	95.161	62	3429	3487	240351	240412	1.04e-17
Chr1	RUF	100	51	86677	86727	244860	244810	1.04e-17
Chr1	RUF	98.148	54	253657	253710	244873	244820	1.04e-17
Chr1	RUF	91.429	70	277163	277230	284188	284119	1.04e-17
Chr1	RUF	98.148	54	253657	253710	295991	296044	1.04e-17
Chr1	RUF	95.161	62	3429	3487	310937	310876	1.04e-17
Chr1	RUF	98.182	55	86672	86725	310884	310938	1.04e-17
Chr1	RUF	98.148	54	253657	253710	336179	336126	1.04e-17
Chr1	RUF	98.148	54	253657	253710	364514	364567	1.04e-17
Chr1	RUF	95.161	62	3429	3487	379459	379398	1.04e-17
Chr1	RUF	98.182	55	86672	86725	379406	379460	1.04e-17
Chr1	RUF	98.148	54	253657	253710	404701	404648	1.04e-17
Chr1	RUF	92.537	67	277163	277227	422062	422128	1.04e-17
Chr1	RUF	92.754	69	3426	3489	501715	501647	1.04e-17
Chr1	RUF	98.182	55	86672	86725	541883	541829	1.04e-17
Chr1	RUF	95.161	62	3429	3487	541830	541891	1.04e-17
Chr1	RUF	100	50	106330	106379	4325	4276	3.74e-17
Chr1	RUF	96.429	56	213709	213764	121607	121662	3.74e-17
Chr1	RUF	100	50	106330	106379	193086	193037	3.74e-17
Chr1	RUF	100	50	285183	285232	457840	457791	3.74e-17
Chr1	RUF	100	49	167492	167540	88930	88978	1.34e-16
Chr1	RUF	100	49	135868	135916	111850	111898	1.34e-16
Chr1	RUF	93.548	62	217715	217776	343936	343996	1.34e-16
Chr1	RUF	100	49	314056	314104	351607	351655	1.34e-16
Chr1	RUF	93.548	62	217715	217776	412458	412518	1.34e-16
Chr1	RUF	85.882	85	5535	5619	58763	58846	4.83e-16
Chr1	RUF	98.039	51	190613	190663	98284	98234	4.83e-16
Chr1	RUF	85.882	85	5535	5619	247523	247606	4.83e-16
Chr1	RUF	93.548	62	3429	3487	296051	295990	4.83e-16
Chr1	RUF	100	48	139529	139576	334527	334480	4.83e-16
Chr1	RUF	93.548	62	3429	3487	364574	364513	4.83e-16
Chr1	RUF	100	48	139529	139576	403049	403002	4.83e-16
Chr1	RUF	93.443	61	3429	3486	56052	56112	1.74e-15
Chr1	RUF	90	70	3420	3486	117795	117864	1.74e-15
Chr1	RUF	93.443	61	3429	3486	244813	244873	1.74e-15
Chr1	RUF	93.443	61	3429	3486	336119	336179	1.74e-15
Chr1	RUF	93.443	61	3429	3486	404641	404701	1.74e-15
Chr1	RUF	97.959	49	44151	44199	98552	98600	6.25e-15
Chr1	RUF	97.959	49	35771	35819	453459	453507	6.25e-15
Chr1	RUF	89.855	69	198843	198911	84975	84912	2.25e-14
Chr1	RUF	100	45	123634	123678	307415	307371	2.25e-14
Chr1	RUF	100	45	123634	123678	375937	375893	2.25e-14
Chr1	RUF	100	45	12972	13016	459797	459841	2.25e-14
Chr1	RUF	96.078	51	123634	123684	72131	72082	8.09e-14
Chr1	RUF	96.078	51	123634	123684	260890	260841	8.09e-14
Chr1	RUF	97.872	47	282940	282986	284239	284285	8.09e-14
Chr1	RUF	97.872	47	282940	282986	422011	421965	8.09e-14
Chr1	RUF	97.917	48	123634	123681	445360	445406	8.09e-14
Chr1	RUF	100	43	139534	139576	68410	68368	2.91e-13
Chr1	RUF	92.857	56	30991	31046	161335	161281	2.91e-13
Chr1	RUF	100	43	139534	139576	257169	257127	2.91e-13
Chr1	RUF	92.857	56	38365	38418	312896	312951	2.91e-13
Chr1	RUF	100	43	255282	255324	324629	324671	2.91e-13
Chr1	RUF	97.826	46	268466	268511	344873	344918	2.91e-13
Chr1	RUF	92.857	56	38365	38418	381418	381473	2.91e-13
Chr1	RUF	100	43	255282	255324	393151	393193	2.91e-13
Chr1	RUF	97.826	46	268466	268511	413395	413440	2.91e-13
Chr1	RUF	92.857	56	30991	31046	531617	531563	2.91e-13
Chr1	RUF	97.778	45	192844	192888	129742	129698	1.05e-12
Chr1	RUF	97.727	44	44151	44194	69138	69181	3.76e-12
Chr1	RUF	97.727	44	44151	44194	257897	257940	3.76e-12
Chr1	RUF	97.727	44	44151	44194	448353	448310	3.76e-12
Chr1	RUF	100	40	110322	110361	41647	41608	1.35e-11
Chr1	RUF	100	40	28938	28977	130634	130673	1.35e-11
Chr1	RUF	100	40	30525	30564	131363	131402	1.35e-11
Chr1	RUF	100	40	110322	110361	230408	230369	1.35e-11
Chr1	RUF	97.727	44	230073	230116	324943	324985	1.35e-11
Chr1	RUF	97.727	44	230073	230116	393465	393507	1.35e-11
Chr1	RUF	100	40	30525	30564	501645	501684	1.35e-11
Chr1	RUF	95.652	46	219630	219675	180348	180392	4.87e-11
Chr1	RUF	95.652	46	225756	225800	283023	282978	4.87e-11
Chr1	RUF	95.652	46	225756	225800	423227	423272	4.87e-11
Chr1	RUF	95.652	46	219630	219675	550630	550674	4.87e-11
Chr1	RUF	95.455	44	9252	9295	101342	101385	1.75e-10
Chr1	RUF	97.561	41	219630	219670	344880	344920	1.75e-10
Chr1	RUF	97.561	41	219630	219670	413402	413442	1.75e-10
Chr1	RUF	97.561	41	139459	139499	493143	493103	1.75e-10
Chr1	RUF	100	37	6182	6218	23813	23777	6.3e-10
Chr1	RUF	97.561	41	62781	62820	41789	41829	6.3e-10
Chr1	RUF	97.561	41	62781	62820	117907	117867	6.3e-10
Chr1	RUF	100	37	6182	6218	212574	212538	6.3e-10
Chr1	RUF	97.561	41	62781	62820	230550	230590	6.3e-10
Chr1	RUF	97.5	40	4222	4261	284161	284200	6.3e-10
Chr1	RUF	100	37	106219	106255	417895	417931	6.3e-10
Chr1	RUF	97.5	40	4225	4264	422086	422047	6.3e-10
Chr1	RUF	92	50	274018	274067	461485	461533	6.3e-10
Chr1	RUF	97.5	40	253652	253690	28838	28877	2.26e-09
Chr1	RUF	97.5	40	47454	47492	28877	28838	2.26e-09
Chr1	RUF	100	36	13396	13431	41621	41656	2.26e-09
Chr1	RUF	100	36	13396	13431	134727	134762	2.26e-09
Chr1	RUF	97.5	40	253652	253690	217599	217638	2.26e-09
Chr1	RUF	97.5	40	47454	47492	217638	217599	2.26e-09
Chr1	RUF	100	36	13396	13431	230382	230417	2.26e-09
Chr1	RUF	97.436	39	303493	303531	326034	326072	2.26e-09
Chr1	RUF	97.436	39	303493	303531	394556	394594	2.26e-09
Chr1	RUF	100	36	53451	53486	495617	495582	2.26e-09
Chr1	RUF	100	36	13396	13431	505009	505044	2.26e-09
Chr1	RUF	100	35	256385	256419	28877	28843	8.15e-09
Chr1	RUF	100	35	90559	90593	28843	28877	8.15e-09
Chr1	RUF	93.182	44	217453	217496	111455	111498	8.15e-09
Chr1	RUF	100	35	256385	256419	217638	217604	8.15e-09
Chr1	RUF	100	35	90559	90593	217604	217638	8.15e-09
Chr1	RUF	100	35	153433	153467	336146	336112	8.15e-09
Chr1	RUF	100	35	153433	153467	404668	404634	8.15e-09
Chr1	RUF	97.297	37	217453	217489	3072	3036	2.93e-08
Chr1	RUF	100	34	30531	30564	3040	3073	2.93e-08
Chr1	RUF	100	34	20103	20136	28844	28877	2.93e-08
Chr1	RUF	100	34	56556	56589	28844	28877	2.93e-08
Chr1	RUF	100	34	247969	248002	28844	28877	2.93e-08
Chr1	RUF	100	34	76656	76689	28877	28844	2.93e-08
Chr1	RUF	100	34	3453	3486	28877	28844	2.93e-08
Chr1	RUF	100	34	327975	328008	28844	28877	2.93e-08
Chr1	RUF	100	34	30531	30564	51650	51617	2.93e-08
Chr1	RUF	100	34	217453	217486	51618	51651	2.93e-08
Chr1	RUF	91.489	47	272495	272540	101197	101242	2.93e-08
Chr1	RUF	100	34	30531	30564	111487	111454	2.93e-08
Chr1	RUF	100	34	30531	30564	171608	171575	2.93e-08
Chr1	RUF	100	34	217453	217486	171576	171609	2.93e-08
Chr1	RUF	97.297	37	217453	217489	191833	191797	2.93e-08
Chr1	RUF	100	34	30531	30564	191801	191834	2.93e-08
Chr1	RUF	100	34	20103	20136	217605	217638	2.93e-08
Chr1	RUF	100	34	56556	56589	217605	217638	2.93e-08
Chr1	RUF	100	34	247969	248002	217605	217638	2.93e-08
Chr1	RUF	100	34	76656	76689	217638	217605	2.93e-08
Chr1	RUF	100	34	3453	3486	217638	217605	2.93e-08
Chr1	RUF	100	34	327975	328008	217605	217638	2.93e-08
Chr1	RUF	100	34	30531	30564	240411	240378	2.93e-08
Chr1	RUF	100	34	217453	217486	240379	240412	2.93e-08
Chr1	RUF	100	34	13392	13425	307266	307233	2.93e-08
Chr1	RUF	93.333	45	30520	30564	310869	310910	2.93e-08
Chr1	RUF	100	34	217453	217486	310909	310876	2.93e-08
Chr1	RUF	100	34	13392	13425	375788	375755	2.93e-08
Chr1	RUF	93.333	45	30520	30564	379391	379432	2.93e-08
Chr1	RUF	100	34	217453	217486	379431	379398	2.93e-08
Chr1	RUF	100	34	30531	30564	541890	541857	2.93e-08
Chr1	RUF	100	34	217453	217486	541858	541891	2.93e-08
Chr1	RUF	97.222	36	240499	240534	28840	28875	1.05e-07
Chr1	RUF	100	33	217453	217485	28876	28844	1.05e-07
Chr1	RUF	100	33	169891	169923	41603	41571	1.05e-07
Chr1	RUF	97.297	37	217453	217488	131401	131365	1.05e-07
Chr1	RUF	100	33	240502	240534	131368	131400	1.05e-07
Chr1	RUF	97.222	36	240499	240534	217601	217636	1.05e-07
Chr1	RUF	100	33	217453	217485	217637	217605	1.05e-07
Chr1	RUF	100	33	169891	169923	230364	230332	1.05e-07
Chr1	RUF	85.965	57	214417	214473	284531	284475	1.05e-07
Chr1	RUF	87.037	54	214417	214470	421719	421772	1.05e-07
Chr1	RUF	97.222	36	7499	7534	493143	493108	1.05e-07
Chr1	RUF	97.297	37	217453	217488	501683	501647	1.05e-07
Chr1	RUF	100	33	240502	240534	501650	501682	1.05e-07
Chr1	RUF	100	32	240503	240534	3040	3071	3.79e-07
Chr1	RUF	100	32	240503	240534	51650	51619	3.79e-07
Chr1	RUF	97.143	35	256290	256324	98252	98218	3.79e-07
Chr1	RUF	97.143	35	148723	148757	111393	111359	3.79e-07
Chr1	RUF	100	32	240503	240534	111487	111456	3.79e-07
Chr1	RUF	100	32	153433	153464	117831	117800	3.79e-07
Chr1	RUF	100	32	240503	240534	171608	171577	3.79e-07
Chr1	RUF	81.333	75	4295	4368	172412	172338	3.79e-07
Chr1	RUF	100	32	240503	240534	191801	191832	3.79e-07
Chr1	RUF	100	32	240503	240534	240411	240380	3.79e-07
Chr1	RUF	100	32	240503	240534	310877	310908	3.79e-07
Chr1	RUF	100	32	240503	240534	379399	379430	3.79e-07
Chr1	RUF	100	32	240503	240534	541890	541859	3.79e-07
Chr1	RUF	81.333	75	4295	4368	542694	542620	3.79e-07
Chr1	RUF	100	31	153433	153463	3073	3103	1.36e-06
Chr1	RUF	94.595	37	140356	140392	21623	21587	1.36e-06
Chr1	RUF	100	31	153433	153463	56079	56049	1.36e-06
Chr1	RUF	100	31	153433	153463	131402	131432	1.36e-06
Chr1	RUF	100	31	153433	153463	191834	191864	1.36e-06
Chr1	RUF	94.595	37	140356	140392	210384	210348	1.36e-06
Chr1	RUF	100	31	153433	153463	244840	244810	1.36e-06
Chr1	RUF	100	31	230119	230149	453414	453444	1.36e-06
Chr1	RUF	100	31	153433	153463	501684	501714	1.36e-06
Chr1	RUF	100	30	135864	135893	41621	41650	4.9e-06
Chr1	RUF	100	30	83638	83667	71669	71698	4.9e-06
Chr1	RUF	100	30	153433	153462	111454	111425	4.9e-06
Chr1	RUF	100	30	238073	238102	111491	111462	4.9e-06
Chr1	RUF	100	30	70136	70165	130215	130244	4.9e-06
Chr1	RUF	100	30	135864	135893	134727	134756	4.9e-06
Chr1	RUF	100	30	135864	135893	230382	230411	4.9e-06
Chr1	RUF	100	30	83638	83667	260428	260457	4.9e-06
Chr1	RUF	88	50	184323	184368	264296	264247	4.9e-06
Chr1	RUF	100	30	153433	153462	296024	296053	4.9e-06
Chr1	RUF	100	30	83638	83667	307233	307262	4.9e-06
Chr1	RUF	100	30	153433	153462	364547	364576	4.9e-06
Chr1	RUF	100	30	83638	83667	375755	375784	4.9e-06
Chr1	RUF	89.362	47	184323	184365	441954	442000	4.9e-06
Chr1	RUF	100	30	83638	83667	445822	445793	4.9e-06
Chr1	RUF	88	50	12080	12129	476998	476953	4.9e-06
Chr1	RUF	100	30	135864	135893	505009	505038	4.9e-06
Chr1	Nip	98.097	9877	256881	266711	359032	368844	0
Chr1	Nip	98.097	9877	256881	266711	440119	449931	0
Chr1	Nip	99.253	6423	176437	182848	84826	91234	0
Chr1	Nip	98.323	5784	183141	188888	313751	319517	0
Chr1	Nip	98.316	5641	122595	128224	333164	327580	0
Chr1	Nip	97.846	4782	316410	321164	287933	292678	0
Chr1	Nip	97.98	4307	311274	315566	242889	238635	0
Chr1	Nip	97.771	4306	42018	46298	325092	320820	0
Chr1	Nip	98.415	4100	217485	221554	212312	216408	0
Chr1	Nip	98.042	4136	79824	83936	13326	9212	0
Chr1	Nip	98.042	4136	79824	83936	107853	103739	0
Chr1	Nip	99.089	3952	31813	35761	24309	20373	0
Chr1	Nip	99.089	3952	31813	35761	118836	114900	0
Chr1	Nip	98.082	3859	249107	252952	32026	35844	0
Chr1	Nip	98.082	3859	249107	252952	126553	130371	0
Chr1	Nip	99.043	3657	135787	139415	379983	383639	0
Chr1	Nip	99.043	3657	135787	139415	461070	464726	0
Chr1	Nip	96.916	2983	304845	307800	302784	299825	0
Chr1	Nip	96.869	2906	50141	53037	299496	296655	0
Chr1	Nip	98.331	2577	166329	168899	403025	405579	0
Chr1	Nip	96.535	2511	154925	157421	309680	307194	0
Chr1	Nip	97.689	2337	20101	22420	376449	374133	0
Chr1	Nip	97.689	2337	20101	22420	457536	455220	0
Chr1	Nip	98.446	2123	15595	17704	305572	303452	0
Chr1	Nip	97.289	2066	254363	256418	260604	262639	0
Chr1	Nip	98.462	1950	96975	98922	354154	352222	0
Chr1	Nip	98.462	1950	96975	98922	435241	433309	0
Chr1	Nip	98.688	1905	219660	221554	273632	275534	0
Chr1	Nip	98.644	1844	280879	282710	340360	338517	0
Chr1	Nip	95.197	1978	58969	60941	25583	27508	0
Chr1	Nip	95.197	1978	58969	60941	120110	122035	0
Chr1	Nip	98.186	1654	17691	19332	54924	56569	0
Chr1	Nip	98.186	1654	77457	79098	56569	54924	0
Chr1	Nip	95.956	1731	188890	190619	351138	352822	0
Chr1	Nip	95.956	1731	188890	190619	432225	433909	0
Chr1	Nip	97.034	1652	90622	92253	60424	58776	0
Chr1	Nip	97.271	1539	279374	280881	273647	272115	0
Chr1	Nip	97.685	1512	204558	206048	233424	231921	0
Chr1	Nip	98.507	1340	269594	270931	164488	163154	0
Chr1	Nip	98.507	1340	269594	270931	487589	486255	0
Chr1	Nip	95.556	1485	147590	149048	248222	249695	0
Chr1	Nip	98.333	1320	39537	40851	63889	65200	0
Chr1	Nip	96.46	1356	325887	327229	139425	140758	0
Chr1	Nip	98.305	1239	321223	322457	292673	293910	0
Chr1	Nip	96.923	1300	288755	290051	343955	342678	0
Chr1	Nip	96.923	1300	288755	290051	425042	423765	0
Chr1	Nip	97.992	1245	207501	208738	231987	230750	0
Chr1	Nip	95.652	1357	325889	327229	44897	46231	0
Chr1	Nip	97.947	1218	53132	54339	296673	295457	0
Chr1	Nip	96.398	1277	300168	301436	392573	391331	0
Chr1	Nip	97.607	1212	12224	13425	189585	188382	0
Chr1	Nip	95.198	1291	165083	166362	264598	263341	0
Chr1	Nip	97.206	1181	30530	31710	91231	92389	0
Chr1	Nip	97.995	1097	158816	159912	14380	13296	0
Chr1	Nip	97.995	1097	158816	159912	108907	107823	0
Chr1	Nip	96.365	1128	64974	66089	79127	78009	0
Chr1	Nip	99.213	1017	6448	7457	382623	383639	0
Chr1	Nip	99.213	1017	6448	7457	463710	464726	0
Chr1	Nip	96.786	1089	292714	293789	401016	402098	0
Chr1	Nip	97.598	1041	86846	87880	42511	41475	0
Chr1	Nip	97.598	1041	86846	87880	137038	136002	0
Chr1	Nip	99.582	958	99528	100484	370384	369427	0
Chr1	Nip	99.582	958	99528	100484	451471	450514	0
Chr1	Nip	98.026	1013	240526	241521	70213	69201	0
Chr1	Nip	98.77	976	274837	275810	336485	337454	0
Chr1	Nip	95.242	1114	248029	249116	358169	357070	0
Chr1	Nip	95.242	1114	248029	249116	439256	438157	0
Chr1	Nip	97.134	1012	47509	48519	385990	385002	0
Chr1	Nip	97.134	1012	47509	48519	467077	466089	0
Chr1	Nip	97.35	981	151699	152662	80703	79725	0
Chr1	Nip	99.665	895	89667	90561	61324	60431	0
Chr1	Nip	96.875	960	92312	93256	76292	75335	0
Chr1	Nip	95.9	1000	118894	119885	161514	160541	0
Chr1	Nip	95.9	1000	118894	119885	484615	483642	0
Chr1	Nip	97.32	933	146376	147305	227031	227948	0
Chr1	Nip	97.503	921	238316	239226	54979	54067	0
Chr1	Nip	95.45	989	134769	135738	306568	305593	0
Chr1	Nip	96.802	938	153460	154386	243812	242886	0
Chr1	Nip	99.412	850	228600	229449	17190	18039	0
Chr1	Nip	99.412	850	228600	229449	111717	112566	0
Chr1	Nip	96.702	940	461	1386	250663	251589	0
Chr1	Nip	97.007	902	46497	47397	269546	270423	0
Chr1	Nip	97.278	845	40848	41690	233990	234817	0
Chr1	Nip	99.091	770	323474	324243	335940	335171	0
Chr1	Nip	98.926	745	150324	151061	270411	271155	0
Chr1	Nip	95.668	808	35820	36626	225223	226020	0
Chr1	Nip	96.392	776	206048	206822	407000	406237	0
Chr1	Nip	96.159	755	327217	327961	46420	47166	0
Chr1	Nip	99.548	664	93573	94236	75347	74685	0
Chr1	Nip	92.455	835	168871	169702	338491	337661	0
Chr1	Nip	96.384	719	3508	4218	47159	46449	0
Chr1	Nip	95.706	722	130336	131043	221735	222447	0
Chr1	Nip	95.706	722	130336	131043	280861	281573	0
Chr1	Nip	95.706	722	130336	131043	411782	412494	0
Chr1	Nip	98	650	267869	268517	53377	54021	0
Chr1	Nip	97.546	652	57469	58119	310237	310879	0
Chr1	Nip	99.008	605	79085	79689	303452	304056	0
Chr1	Nip	97.705	610	227362	227971	419713	420320	0
Chr1	Nip	97.199	607	29913	30518	180386	180980	0
Chr1	Nip	99.11	562	112529	113089	4617	4057	0
Chr1	Nip	100	546	285301	285846	25047	25592	0
Chr1	Nip	99.11	562	112529	113089	99144	98584	0
Chr1	Nip	100	546	285301	285846	119574	120119	0
Chr1	Nip	97.662	556	211082	211637	156761	156207	0
Chr1	Nip	97.662	556	211082	211637	479862	479308	0
Chr1	Nip	94.833	600	5535	6122	19006	18408	0
Chr1	Nip	94.833	600	5535	6122	113533	112935	0
Chr1	Nip	98.441	513	283254	283766	175430	175942	0
Chr1	Nip	92.937	623	63108	63721	185458	184836	0
Chr1	Nip	95.357	560	2946	3490	65980	65427	0
Chr1	Nip	95.044	565	327971	328524	65427	65980	0
Chr1	Nip	96.212	528	158254	158778	14891	14375	0
Chr1	Nip	96.212	528	158254	158778	109418	108902	0
Chr1	Nip	99.562	457	54805	55261	295039	294583	0
Chr1	Nip	98.507	469	301440	301908	407709	408177	0
Chr1	Nip	97.16	493	204029	204521	170385	170866	0
Chr1	Nip	96.223	503	283710	284197	250671	250170	0
Chr1	Nip	97.441	469	256418	256886	358170	358631	0
Chr1	Nip	97.441	469	256418	256886	439257	439718	0
Chr1	Nip	95.591	499	122100	122598	396388	396867	0
Chr1	Nip	98.829	427	85151	85577	36723	37149	0
Chr1	Nip	98.829	427	85151	85577	131250	131676	0
Chr1	Nip	94.672	488	288255	288732	164961	164480	0
Chr1	Nip	94.672	488	288255	288732	488062	487581	0
Chr1	Nip	96.044	455	199844	200297	73240	72792	0
Chr1	Nip	89.456	607	174010	174584	391288	390686	0
Chr1	Nip	96.737	429	271496	271923	251963	252391	0
Chr1	Nip	95.1	449	290047	290494	342621	342180	0
Chr1	Nip	95.1	449	290047	290494	423708	423267	0
Chr1	Nip	94.9	451	120389	120838	229877	230315	0
Chr1	Nip	97.324	411	268473	268877	214476	214885	0
Chr1	Nip	97.297	407	75858	76263	249736	250134	0
Chr1	Nip	97.938	388	290701	291081	303170	302783	0
Chr1	Nip	99.167	360	252949	253308	397186	396827	0
Chr1	Nip	94.159	428	2555	2964	66466	66040	4.95e-180
Chr1	Nip	96.85	381	268503	268877	273632	274011	6.4e-179
Chr1	Nip	95.012	401	287719	288110	165355	164963	6.45e-174
Chr1	Nip	95.012	401	287719	288110	488456	488064	6.45e-174
Chr1	Nip	93.24	429	328506	328912	66040	66466	8.34e-173
Chr1	Nip	97.151	351	235238	235580	393305	393655	1.41e-165
Chr1	Nip	98.209	335	39218	39552	222057	221726	1.82e-164
Chr1	Nip	98.209	335	39218	39552	281183	280852	1.82e-164
Chr1	Nip	98.209	335	39218	39552	412104	411773	1.82e-164
Chr1	Nip	97.321	336	54322	54656	295356	295022	1.42e-160
Chr1	Nip	97.024	336	276406	276739	58042	58372	3.06e-157
Chr1	Nip	98.095	315	131790	132104	336060	336369	8.58e-153
Chr1	Nip	97.068	307	295055	295361	193840	194141	2.42e-143
Chr1	Nip	94.848	330	129826	130153	221427	221745	1.46e-140
Chr1	Nip	94.848	330	129826	130153	280553	280871	1.46e-140
Chr1	Nip	94.848	330	129826	130153	411474	411792	1.46e-140
Chr1	Nip	91.153	373	109981	110344	263372	263002	2.44e-138
Chr1	Nip	97.81	274	271233	271504	303174	303447	4.11e-131
Chr1	Nip	92.749	331	86420	86740	262892	262562	1.48e-130
Chr1	Nip	98.837	258	11930	12186	192401	192144	3.2e-127
Chr1	Nip	96.14	285	282653	282934	282441	282721	3.2e-127
Chr1	Nip	96.14	285	282653	282934	413362	413642	3.2e-127
Chr1	Nip	96.751	277	276784	277059	222057	221785	1.15e-126
Chr1	Nip	96.751	277	276784	277059	281183	280911	1.15e-126
Chr1	Nip	96.751	277	276784	277059	412104	411832	1.15e-126
Chr1	Nip	99.206	252	68994	69244	166429	166178	1.49e-125
Chr1	Nip	99.206	252	68994	69244	489530	489279	1.49e-125
Chr1	Nip	93.269	312	163920	164227	67144	66840	1.92e-124
Chr1	Nip	99.19	247	55687	55932	189339	189585	8.95e-123
Chr1	Nip	100	235	308637	308871	373300	373534	5.39e-120
Chr1	Nip	100	235	308637	308871	454387	454621	5.39e-120
Chr1	Nip	95.941	271	240248	240518	6705	6967	1.94e-119
Chr1	Nip	95.941	271	240248	240518	101232	101494	1.94e-119
Chr1	Nip	94.872	273	113930	114192	7039	7311	5.43e-115
Chr1	Nip	94.872	273	113930	114192	101566	101838	5.43e-115
Chr1	Nip	98.253	229	27846	28074	79717	79489	5.47e-110
Chr1	Nip	94.574	258	192903	193159	183909	183652	7.07e-109
Chr1	Nip	93.75	272	253385	253656	244070	243815	9.15e-108
Chr1	Nip	97.768	224	296501	296724	254115	254338	1.53e-105
Chr1	Nip	94.488	254	6207	6451	233674	233421	1.98e-104
Chr1	Nip	98.174	219	159964	160180	84034	84252	7.12e-104
Chr1	Nip	94.85	233	7529	7757	60163	59932	3.34e-97
Chr1	Nip	90.714	280	2166	2433	337627	337352	3.34e-97
Chr1	Nip	96.759	216	327217	327429	140946	141160	1.2e-96
Chr1	Nip	96.364	220	268599	268812	400796	400578	4.32e-96
Chr1	Nip	99.482	193	315062	315253	202310	202502	2.01e-94
Chr1	Nip	85.359	362	288285	288641	348578	348916	2.01e-94
Chr1	Nip	85.359	362	288285	288641	429665	430003	2.01e-94
Chr1	Nip	97.537	203	99276	99475	25446	25244	9.34e-93
Chr1	Nip	97.537	203	99276	99475	119973	119771	9.34e-93
Chr1	Nip	95.455	220	219757	219970	400796	400578	9.34e-93
Chr1	Nip	98.454	194	149316	149509	263372	263179	3.36e-92
Chr1	Nip	85.757	337	5100	5431	225985	225665	1.56e-90
Chr1	Nip	98.421	190	163092	163281	160369	160558	5.62e-90
Chr1	Nip	98.421	190	163092	163281	483470	483659	5.62e-90
Chr1	Nip	97.409	193	299754	299946	182753	182561	2.62e-88
Chr1	Nip	98.913	184	49169	49352	313306	313123	2.62e-88
Chr1	Nip	98.396	187	4032	4218	141160	140975	9.41e-88
Chr1	Nip	94.037	218	109553	109770	81080	80868	3.38e-87
Chr1	Nip	99.432	176	55123	55298	337564	337389	1.57e-85
Chr1	Nip	94.34	212	329036	329242	337352	337560	5.66e-85
Chr1	Nip	96.721	183	56373	56554	373618	373800	1.59e-80
Chr1	Nip	96.721	183	56373	56554	454705	454887	1.59e-80
Chr1	Nip	100	161	83520	83680	222501	222661	7.38e-79
Chr1	Nip	100	161	83520	83680	281627	281787	7.38e-79
Chr1	Nip	100	161	83520	83680	412548	412708	7.38e-79
Chr1	Nip	98.214	168	19937	20104	267535	267368	9.54e-78
Chr1	Nip	97.619	168	76688	76854	267368	267535	1.6e-75
Chr1	Nip	99.333	150	201671	201820	408314	408165	4.47e-71
Chr1	Nip	94.611	167	195155	195321	357362	357202	1.62e-65
Chr1	Nip	100	137	13640	13776	405689	405553	1.62e-65
Chr1	Nip	94.611	167	195155	195321	438449	438289	1.62e-65
Chr1	Nip	98.592	142	26926	27067	51153	51012	5.83e-65
Chr1	Nip	95.484	155	239221	239375	81776	81930	7.54e-64
Chr1	Nip	99.27	137	13620	13756	90912	90776	7.54e-64
Chr1	Nip	94.805	154	246919	247071	59536	59689	4.54e-61
Chr1	Nip	98.485	132	2230	2360	294714	294583	7.59e-59
Chr1	Nip	87.879	198	36870	37067	188157	188348	9.82e-58
Chr1	Nip	97.71	131	8981	9111	7181	7311	3.53e-57
Chr1	Nip	97.727	132	275799	275929	47151	47282	3.53e-57
Chr1	Nip	97.71	131	8981	9111	101708	101838	3.53e-57
Chr1	Nip	87.879	198	229835	230031	188157	188348	3.53e-57
Chr1	Nip	89.005	191	110319	110509	222619	222791	1.64e-55
Chr1	Nip	89.005	191	110319	110509	281745	281917	1.64e-55
Chr1	Nip	89.005	191	110319	110509	412666	412838	1.64e-55
Chr1	Nip	84.141	227	24551	24772	83631	83856	7.64e-54
Chr1	Nip	92.208	154	182356	182506	405537	405689	7.64e-54
Chr1	Nip	93.056	144	299798	299940	191842	191699	3.56e-52
Chr1	Nip	99.138	116	29115	29230	333294	333409	3.56e-52
Chr1	Nip	99.13	115	49668	49782	310237	310123	1.28e-51
Chr1	Nip	100	111	8600	8710	14632	14522	4.6e-51
Chr1	Nip	100	111	8600	8710	109159	109049	4.6e-51
Chr1	Nip	97.5	120	198570	198689	400213	400332	4.6e-51
Chr1	Nip	93.478	138	329110	329242	294583	294717	7.7e-49
Chr1	Nip	95.2	125	266730	266854	138560	138437	2.77e-48
Chr1	Nip	95.798	119	98234	98352	184733	184851	3.58e-47
Chr1	Nip	96.552	116	132080	132195	336377	336492	3.58e-47
Chr1	Nip	100	103	113750	113852	45335	45233	1.29e-46
Chr1	Nip	100	103	113750	113852	139862	139760	1.29e-46
Chr1	Nip	89.933	149	316319	316466	355236	355384	1.29e-46
Chr1	Nip	89.933	149	316319	316466	436323	436471	1.29e-46
Chr1	Nip	98.148	108	267867	267974	182075	181968	4.63e-46
Chr1	Nip	94.783	115	322663	322777	138437	138551	2.79e-43
Chr1	Nip	84.737	190	229888	230069	175255	175070	2.79e-43
Chr1	Nip	87.742	155	229439	229591	225867	226020	1e-42
Chr1	Nip	88.235	153	282962	283105	188348	188196	1.3e-41
Chr1	Nip	90.977	133	121854	121986	190118	189991	1.3e-41
Chr1	Nip	95.413	109	53180	53286	400264	400156	4.67e-41
Chr1	Nip	98.947	95	170916	171010	224758	224664	1.68e-40
Chr1	Nip	98.947	95	217295	217389	288251	288345	1.68e-40
Chr1	Nip	97.938	97	51674	51770	170866	170770	6.03e-40
Chr1	Nip	95.283	106	230441	230544	269740	269636	7.81e-39
Chr1	Nip	94.286	105	67437	67541	182325	182428	3.63e-37
Chr1	Nip	96.842	95	270926	271020	306706	306612	3.63e-37
Chr1	Nip	98.864	88	157354	157441	373526	373613	1.31e-36
Chr1	Nip	98.864	88	157354	157441	454613	454700	1.31e-36
Chr1	Nip	95.833	96	139819	139914	36724	36629	4.7e-36
Chr1	Nip	95.833	96	139819	139914	131251	131156	4.7e-36
Chr1	Nip	80.465	215	217251	217460	233254	233046	1.69e-35
Chr1	Nip	97.727	88	62850	62937	47282	47195	6.08e-35
Chr1	Nip	100	82	55180	55261	61942	62023	6.08e-35
Chr1	Nip	83.523	176	36923	37090	175255	175085	6.08e-35
Chr1	Nip	94.949	99	82138	82232	383738	383640	6.08e-35
Chr1	Nip	94.949	99	82138	82232	464825	464727	6.08e-35
Chr1	Nip	97.701	87	274113	274199	195074	194988	2.19e-34
Chr1	Nip	100	81	169950	170030	242899	242979	2.19e-34
Chr1	Nip	83.051	177	169722	169889	263169	262995	2.19e-34
Chr1	Nip	87.5	136	62939	63065	188348	188213	7.86e-34
Chr1	Nip	95.652	92	149770	149861	265036	264945	7.86e-34
Chr1	Nip	88.889	126	266730	266854	44026	43909	2.83e-33
Chr1	Nip	85.333	150	239384	239525	153871	153724	2.83e-33
Chr1	Nip	91.743	109	247862	247969	212416	212312	2.83e-33
Chr1	Nip	97.674	86	328961	329045	252507	252422	2.83e-33
Chr1	Nip	85.333	150	239384	239525	476972	476825	2.83e-33
Chr1	Nip	97.619	84	322663	322746	43909	43992	1.02e-32
Chr1	Nip	98.78	82	2280	2360	61942	62023	1.02e-32
Chr1	Nip	97.619	84	13400	13483	72508	72591	1.02e-32
Chr1	Nip	95.402	87	76625	76708	46291	46377	6.12e-30
Chr1	Nip	95.402	87	76625	76708	140817	140903	6.12e-30
Chr1	Nip	98.684	76	83520	83595	269080	269155	6.12e-30
Chr1	Nip	98.684	76	12950	13025	379885	379960	6.12e-30
Chr1	Nip	98.684	76	12950	13025	460972	461047	6.12e-30
Chr1	Nip	83.636	165	290484	290633	179350	179505	2.2e-29
Chr1	Nip	95.349	86	2424	2506	252422	252507	2.2e-29
Chr1	Nip	100	72	90552	90623	285140	285069	2.2e-29
Chr1	Nip	100	72	90552	90623	416061	415990	2.2e-29
Chr1	Nip	95.294	85	20084	20165	46377	46293	7.92e-29
Chr1	Nip	95.294	85	20084	20165	140903	140819	7.92e-29
Chr1	Nip	100	71	54713	54783	295408	295338	7.92e-29
Chr1	Nip	95.181	83	55976	56057	192144	192226	2.85e-28
Chr1	Nip	100	69	148980	149048	185456	185524	1.02e-27
Chr1	Nip	100	68	47422	47489	285067	285134	3.68e-27
Chr1	Nip	100	68	47422	47489	415988	416055	3.68e-27
Chr1	Nip	100	67	76628	76694	168018	168084	1.32e-26
Chr1	Nip	100	67	20098	20164	168084	168018	1.32e-26
Chr1	Nip	98.551	69	56552	56620	65427	65495	4.77e-26
Chr1	Nip	100	66	56553	56618	262642	262577	4.77e-26
Chr1	Nip	97.222	72	56556	56627	285132	285061	4.77e-26
Chr1	Nip	100	66	247968	248033	376448	376383	4.77e-26
Chr1	Nip	97.222	72	56556	56627	416053	415982	4.77e-26
Chr1	Nip	100	66	247968	248033	457535	457470	4.77e-26
Chr1	Nip	98.529	68	284210	284277	24985	25052	1.71e-25
Chr1	Nip	100	65	56553	56617	46358	46294	1.71e-25
Chr1	Nip	98.529	68	284210	284277	119512	119579	1.71e-25
Chr1	Nip	100	65	56553	56617	140884	140820	1.71e-25
Chr1	Nip	100	65	56553	56617	168082	168018	1.71e-25
Chr1	Nip	81.707	164	15138	15300	212209	212356	1.71e-25
Chr1	Nip	98.529	68	20100	20167	262642	262575	1.71e-25
Chr1	Nip	100	65	76628	76692	262578	262642	1.71e-25
Chr1	Nip	98.529	68	216460	216527	305038	304971	1.71e-25
Chr1	Nip	100	65	76627	76691	376385	376449	1.71e-25
Chr1	Nip	100	65	76627	76691	457472	457536	1.71e-25
Chr1	Nip	98.529	68	247968	248034	46356	46289	6.16e-25
Chr1	Nip	98.529	68	247968	248034	140882	140815	6.16e-25
Chr1	Nip	98.507	67	247968	248034	262640	262574	6.16e-25
Chr1	Nip	94.737	76	182894	182969	306768	306693	6.16e-25
Chr1	Nip	98.507	67	90560	90626	351138	351204	6.16e-25
Chr1	Nip	93.671	79	290404	290482	354940	355018	6.16e-25
Chr1	Nip	100	64	56554	56617	376449	376386	6.16e-25
Chr1	Nip	98.507	67	76628	76694	391271	391337	6.16e-25
Chr1	Nip	98.507	67	20098	20164	391337	391271	6.16e-25
Chr1	Nip	98.507	67	90560	90626	432225	432291	6.16e-25
Chr1	Nip	93.671	79	290404	290482	436027	436105	6.16e-25
Chr1	Nip	100	64	56554	56617	457536	457473	6.16e-25
Chr1	Nip	86.607	112	163306	163416	54990	55095	2.22e-24
Chr1	Nip	98.485	66	184504	184569	61391	61456	2.22e-24
Chr1	Nip	100	63	247968	248030	168080	168018	2.22e-24
Chr1	Nip	100	63	47425	47487	262577	262639	2.22e-24
Chr1	Nip	100	63	90560	90622	262639	262577	2.22e-24
Chr1	Nip	93.75	80	90560	90637	269016	268938	2.22e-24
Chr1	Nip	95.833	72	56553	56624	391335	391264	2.22e-24
Chr1	Nip	100	62	47426	47487	46294	46355	7.97e-24
Chr1	Nip	100	62	90560	90621	46355	46294	7.97e-24
Chr1	Nip	100	62	327974	328035	46356	46295	7.97e-24
Chr1	Nip	98.462	65	20100	20164	65428	65492	7.97e-24
Chr1	Nip	98.462	65	76628	76692	65492	65428	7.97e-24
Chr1	Nip	98.462	65	47423	47487	65495	65431	7.97e-24
Chr1	Nip	91.86	86	83632	83717	72539	72459	7.97e-24
Chr1	Nip	100	62	47426	47487	140820	140881	7.97e-24
Chr1	Nip	100	62	90560	90621	140881	140820	7.97e-24
Chr1	Nip	100	62	327974	328035	140882	140821	7.97e-24
Chr1	Nip	100	62	47426	47487	168018	168079	7.97e-24
Chr1	Nip	100	62	90560	90621	168079	168018	7.97e-24
Chr1	Nip	100	62	327974	328035	168080	168019	7.97e-24
Chr1	Nip	100	62	327974	328035	262640	262579	7.97e-24
Chr1	Nip	97.101	69	327972	328039	285136	285068	7.97e-24
Chr1	Nip	98.462	65	256356	256420	285070	285134	7.97e-24
Chr1	Nip	98.485	66	247966	248030	285136	285071	7.97e-24
Chr1	Nip	100	62	76628	76689	285071	285132	7.97e-24
Chr1	Nip	100	62	20103	20164	285132	285071	7.97e-24
Chr1	Nip	97.059	68	204425	204492	297915	297982	7.97e-24
Chr1	Nip	87.619	105	38098	38196	335902	336004	7.97e-24
Chr1	Nip	100	62	47426	47487	376386	376447	7.97e-24
Chr1	Nip	100	62	90560	90621	376447	376386	7.97e-24
Chr1	Nip	100	62	327974	328035	376448	376387	7.97e-24
Chr1	Nip	100	62	267212	267273	392628	392689	7.97e-24
Chr1	Nip	97.101	69	327972	328039	416057	415989	7.97e-24
Chr1	Nip	98.462	65	256356	256420	415991	416055	7.97e-24
Chr1	Nip	98.485	66	247966	248030	416057	415992	7.97e-24
Chr1	Nip	100	62	76628	76689	415992	416053	7.97e-24
Chr1	Nip	100	62	20103	20164	416053	415992	7.97e-24
Chr1	Nip	100	62	47426	47487	457473	457534	7.97e-24
Chr1	Nip	100	62	90560	90621	457534	457473	7.97e-24
Chr1	Nip	100	62	327974	328035	457535	457474	7.97e-24
Chr1	Nip	98.438	64	90560	90623	65431	65494	2.87e-23
Chr1	Nip	97.015	67	47421	47487	268950	269016	2.87e-23
Chr1	Nip	98.438	64	56556	56619	269016	268953	2.87e-23
Chr1	Nip	97.059	68	56552	56619	351135	351201	2.87e-23
Chr1	Nip	98.438	64	47424	47487	351201	351138	2.87e-23
Chr1	Nip	97.059	68	56552	56619	432222	432288	2.87e-23
Chr1	Nip	98.438	64	47424	47487	432288	432225	2.87e-23
Chr1	Nip	93.421	76	238926	239001	26187	26261	1.03e-22
Chr1	Nip	93.421	76	59618	59692	54359	54284	1.03e-22
Chr1	Nip	96.97	66	247965	248030	65427	65492	1.03e-22
Chr1	Nip	93.421	76	238926	239001	120714	120788	1.03e-22
Chr1	Nip	96.97	66	47422	47487	391267	391332	1.03e-22
Chr1	Nip	98.413	63	90560	90622	391332	391270	1.03e-22
Chr1	Nip	98.413	63	247968	248030	391333	391271	1.03e-22
Chr1	Nip	98.387	62	256357	256418	46294	46355	3.71e-22
Chr1	Nip	98.387	62	256357	256418	140820	140881	3.71e-22
Chr1	Nip	98.387	62	256357	256418	168018	168079	3.71e-22
Chr1	Nip	98.387	62	34969	35030	171486	171425	3.71e-22
Chr1	Nip	88.889	90	135849	135938	188426	188339	3.71e-22
Chr1	Nip	100	59	213943	214001	263381	263323	3.71e-22
Chr1	Nip	98.387	62	76628	76689	268955	269016	3.71e-22
Chr1	Nip	98.387	62	247969	248030	269016	268955	3.71e-22
Chr1	Nip	98.387	62	20103	20164	269016	268955	3.71e-22
Chr1	Nip	98.387	62	20103	20164	351138	351199	3.71e-22
Chr1	Nip	98.387	62	247969	248030	351138	351199	3.71e-22
Chr1	Nip	98.387	62	76628	76689	351199	351138	3.71e-22
Chr1	Nip	95.652	69	256354	256422	376383	376450	3.71e-22
Chr1	Nip	100	59	176446	176504	377340	377282	3.71e-22
Chr1	Nip	98.387	62	327974	328035	391333	391272	3.71e-22
Chr1	Nip	98.387	62	20103	20164	432225	432286	3.71e-22
Chr1	Nip	98.387	62	247969	248030	432225	432286	3.71e-22
Chr1	Nip	98.387	62	76628	76689	432286	432225	3.71e-22
Chr1	Nip	95.652	69	256354	256422	457470	457537	3.71e-22
Chr1	Nip	100	59	176446	176504	458427	458369	3.71e-22
Chr1	Nip	100	58	50996	51053	59584	59641	1.33e-21
Chr1	Nip	94.366	71	327975	328045	269016	268947	1.33e-21
Chr1	Nip	98.361	61	327975	328035	351138	351198	1.33e-21
Chr1	Nip	96.875	64	256355	256418	391269	391332	1.33e-21
Chr1	Nip	98.361	61	327975	328035	432225	432285	1.33e-21
Chr1	Nip	92.308	78	228533	228610	53376	53304	4.8e-21
Chr1	Nip	96.825	63	256356	256418	65493	65431	4.8e-21
Chr1	Nip	96.875	64	47424	47487	172478	172540	4.8e-21
Chr1	Nip	96.875	64	90560	90623	172540	172478	4.8e-21
Chr1	Nip	96.875	64	56556	56619	172540	172478	4.8e-21
Chr1	Nip	94.286	70	51663	51731	225148	225217	4.8e-21
Chr1	Nip	94.286	70	204464	204532	225217	225148	4.8e-21
Chr1	Nip	96.825	63	256356	256418	268954	269016	4.8e-21
Chr1	Nip	95.455	66	67245	67310	349648	349583	4.8e-21
Chr1	Nip	96.825	63	256356	256418	351200	351138	4.8e-21
Chr1	Nip	95.455	66	67245	67310	430735	430670	4.8e-21
Chr1	Nip	96.825	63	256356	256418	432287	432225	4.8e-21
Chr1	Nip	98.333	60	135938	135996	235888	235829	1.73e-20
Chr1	Nip	94.118	68	47359	47426	282792	282725	1.73e-20
Chr1	Nip	100	56	253655	253710	285134	285079	1.73e-20
Chr1	Nip	100	56	83490	83545	337216	337161	1.73e-20
Chr1	Nip	94.118	68	47359	47426	413713	413646	1.73e-20
Chr1	Nip	100	56	253655	253710	416055	416000	1.73e-20
Chr1	Nip	95.385	65	253657	253720	46355	46291	6.21e-20
Chr1	Nip	84.956	113	169857	169961	72533	72427	6.21e-20
Chr1	Nip	95.385	65	253657	253720	140881	140817	6.21e-20
Chr1	Nip	92.958	71	216394	216464	188278	188209	6.21e-20
Chr1	Nip	98.276	58	8421	8478	231614	231557	6.21e-20
Chr1	Nip	86.139	101	15004	15099	263079	263177	6.21e-20
Chr1	Nip	85.859	99	280913	281006	152786	152689	2.23e-19
Chr1	Nip	100	54	253657	253710	168079	168026	2.23e-19
Chr1	Nip	100	54	253657	253710	262639	262586	2.23e-19
Chr1	Nip	98.276	58	246967	247024	298647	298591	2.23e-19
Chr1	Nip	98.276	58	91398	91455	298591	298647	2.23e-19
Chr1	Nip	100	54	86675	86728	351149	351202	2.23e-19
Chr1	Nip	100	54	253657	253710	376447	376394	2.23e-19
Chr1	Nip	100	54	86675	86728	432236	432289	2.23e-19
Chr1	Nip	100	54	253657	253710	457534	457481	2.23e-19
Chr1	Nip	85.859	99	280913	281006	475887	475790	2.23e-19
Chr1	Nip	98.214	56	171477	171532	166123	166178	8.03e-19
Chr1	Nip	98.246	57	86672	86727	285125	285069	8.03e-19
Chr1	Nip	100	53	63684	63736	353924	353976	8.03e-19
Chr1	Nip	100	53	131995	132047	402241	402189	8.03e-19
Chr1	Nip	98.246	57	86672	86727	416046	415990	8.03e-19
Chr1	Nip	100	53	63684	63736	435011	435063	8.03e-19
Chr1	Nip	98.214	56	171477	171532	489224	489279	8.03e-19
Chr1	Nip	98.214	56	300109	300164	61004	61058	2.89e-18
Chr1	Nip	89.474	76	4258	4333	188385	188310	2.89e-18
Chr1	Nip	100	52	86677	86728	269003	268952	2.89e-18
Chr1	Nip	98.182	55	103411	103465	300667	300721	2.89e-18
Chr1	Nip	100	52	86675	86726	391321	391270	2.89e-18
Chr1	Nip	98.182	55	86672	86725	46348	46294	1.04e-17
Chr1	Nip	95.161	62	3429	3487	46295	46356	1.04e-17
Chr1	Nip	98.148	54	253657	253710	65431	65484	1.04e-17
Chr1	Nip	98.182	55	86672	86725	140874	140820	1.04e-17
Chr1	Nip	95.161	62	3429	3487	140821	140882	1.04e-17
Chr1	Nip	98.182	55	86672	86725	168072	168018	1.04e-17
Chr1	Nip	95.161	62	3429	3487	168019	168080	1.04e-17
Chr1	Nip	92.537	67	277163	277228	212261	212195	1.04e-17
Chr1	Nip	95.161	62	3429	3487	262579	262640	1.04e-17
Chr1	Nip	81.203	133	216264	216394	263008	263128	1.04e-17
Chr1	Nip	98.148	54	253657	253710	269016	268963	1.04e-17
Chr1	Nip	92.754	69	3426	3489	285068	285136	1.04e-17
Chr1	Nip	98.148	54	253657	253710	351138	351191	1.04e-17
Chr1	Nip	98.182	55	86672	86725	376440	376386	1.04e-17
Chr1	Nip	95.161	62	3429	3487	376387	376448	1.04e-17
Chr1	Nip	89.61	77	253657	253731	391332	391258	1.04e-17
Chr1	Nip	92.754	69	3426	3489	415989	416057	1.04e-17
Chr1	Nip	98.148	54	253657	253710	432225	432278	1.04e-17
Chr1	Nip	98.182	55	86672	86725	457527	457473	1.04e-17
Chr1	Nip	95.161	62	3429	3487	457474	457535	1.04e-17
Chr1	Nip	96.491	57	86672	86727	65438	65494	3.74e-17
Chr1	Nip	100	50	106330	106379	66715	66666	3.74e-17
Chr1	Nip	96.429	56	213709	213764	272760	272815	3.74e-17
Chr1	Nip	100	50	285183	285232	334094	334143	3.74e-17
Chr1	Nip	100	49	167492	167540	240093	240141	1.34e-16
Chr1	Nip	100	49	135868	135916	263002	263050	1.34e-16
Chr1	Nip	100	49	314056	314104	404241	404193	1.34e-16
Chr1	Nip	100	48	217729	217776	142000	141953	4.83e-16
Chr1	Nip	85.882	85	5535	5619	175190	175273	4.83e-16
Chr1	Nip	98.039	51	190613	190663	249435	249385	4.83e-16
Chr1	Nip	100	48	139529	139576	352791	352838	4.83e-16
Chr1	Nip	93.548	62	3429	3487	391272	391333	4.83e-16
Chr1	Nip	100	48	139529	139576	433878	433925	4.83e-16
Chr1	Nip	98.039	51	86677	86727	172527	172478	1.74e-15
Chr1	Nip	90	70	3420	3486	268947	269016	1.74e-15
Chr1	Nip	93.443	61	3429	3486	351198	351138	1.74e-15
Chr1	Nip	93.443	61	3429	3486	432285	432225	1.74e-15
Chr1	Nip	97.959	49	44151	44199	249703	249751	6.25e-15
Chr1	Nip	97.959	49	35771	35819	338477	338429	6.25e-15
Chr1	Nip	89.855	69	198843	198911	236137	236074	2.25e-14
Chr1	Nip	100	45	12972	13016	332137	332093	2.25e-14
Chr1	Nip	100	45	123634	123678	379907	379951	2.25e-14
Chr1	Nip	100	45	123634	123678	460994	461038	2.25e-14
Chr1	Nip	96.078	51	123634	123684	188844	188795	8.09e-14
Chr1	Nip	92.857	56	30991	31046	36081	36027	2.91e-13
Chr1	Nip	92.857	56	30991	31046	130608	130554	2.91e-13
Chr1	Nip	100	43	139534	139576	184840	184798	2.91e-13
Chr1	Nip	100	43	255282	255324	362690	362648	2.91e-13
Chr1	Nip	92.857	56	38365	38418	374424	374369	2.91e-13
Chr1	Nip	100	43	255282	255324	443777	443735	2.91e-13
Chr1	Nip	92.857	56	38365	38418	455511	455456	2.91e-13
Chr1	Nip	97.778	45	192844	192888	417680	417724	1.05e-12
Chr1	Nip	97.727	44	44151	44194	185532	185575	3.76e-12
Chr1	Nip	100	40	110322	110361	9507	9468	1.35e-11
Chr1	Nip	100	40	110322	110361	104034	103995	1.35e-11
Chr1	Nip	100	40	30525	30564	285138	285099	1.35e-11
Chr1	Nip	97.727	44	230073	230116	362376	362334	1.35e-11
Chr1	Nip	100	40	30525	30564	416059	416020	1.35e-11
Chr1	Nip	100	40	28938	28977	416788	416749	1.35e-11
Chr1	Nip	97.727	44	230073	230116	443463	443421	1.35e-11
Chr1	Nip	95.652	46	219630	219675	53977	54021	4.87e-11
Chr1	Nip	92.308	52	111940	111990	151295	151346	4.87e-11
Chr1	Nip	95.652	46	225756	225800	211104	211059	4.87e-11
Chr1	Nip	92.308	52	111940	111990	474396	474447	4.87e-11
Chr1	Nip	95.455	44	9252	9295	252494	252537	1.75e-10
Chr1	Nip	100	37	6182	6218	86201	86165	6.3e-10
Chr1	Nip	97.5	40	4222	4261	212234	212273	6.3e-10
Chr1	Nip	100	37	106219	106255	216428	216392	6.3e-10
Chr1	Nip	97.561	41	62781	62820	222480	222440	6.3e-10
Chr1	Nip	97.561	41	62781	62820	269059	269019	6.3e-10
Chr1	Nip	100	37	106219	106255	275554	275518	6.3e-10
Chr1	Nip	97.561	41	62781	62820	281606	281566	6.3e-10
Chr1	Nip	90.566	53	274018	274070	330449	330398	6.3e-10
Chr1	Nip	97.561	41	62781	62820	412527	412487	6.3e-10
Chr1	Nip	100	36	13396	13431	9481	9516	2.26e-09
Chr1	Nip	97.5	40	253652	253690	91226	91265	2.26e-09
Chr1	Nip	97.5	40	47454	47492	91265	91226	2.26e-09
Chr1	Nip	100	36	13396	13431	104008	104043	2.26e-09
Chr1	Nip	100	36	167417	167452	152688	152653	2.26e-09
Chr1	Nip	100	36	13396	13431	222648	222613	2.26e-09
Chr1	Nip	100	36	13396	13431	281774	281739	2.26e-09
Chr1	Nip	100	36	53451	53486	296310	296345	2.26e-09
Chr1	Nip	97.436	39	139461	139499	298786	298824	2.26e-09
Chr1	Nip	97.436	39	303493	303531	361285	361247	2.26e-09
Chr1	Nip	100	36	13396	13431	412695	412660	2.26e-09
Chr1	Nip	97.436	39	303493	303531	442372	442334	2.26e-09
Chr1	Nip	100	36	167417	167452	475789	475754	2.26e-09
Chr1	Nip	100	35	256385	256419	91265	91231	8.15e-09
Chr1	Nip	100	35	90559	90593	91231	91265	8.15e-09
Chr1	Nip	93.182	44	217453	217496	262607	262650	8.15e-09
Chr1	Nip	100	35	153433	153467	351171	351205	8.15e-09
Chr1	Nip	100	35	153433	153467	432258	432292	8.15e-09
Chr1	Nip	100	34	30531	30564	46355	46322	2.93e-08
Chr1	Nip	100	34	217453	217486	46323	46356	2.93e-08
Chr1	Nip	97.297	37	217453	217489	65463	65427	2.93e-08
Chr1	Nip	100	34	30531	30564	65431	65464	2.93e-08
Chr1	Nip	100	34	20103	20136	91232	91265	2.93e-08
Chr1	Nip	100	34	56556	56589	91232	91265	2.93e-08
Chr1	Nip	100	34	247969	248002	91232	91265	2.93e-08
Chr1	Nip	100	34	76656	76689	91265	91232	2.93e-08
Chr1	Nip	100	34	3453	3486	91265	91232	2.93e-08
Chr1	Nip	100	34	327975	328008	91232	91265	2.93e-08
Chr1	Nip	100	34	30531	30564	140881	140848	2.93e-08
Chr1	Nip	100	34	217453	217486	140849	140882	2.93e-08
Chr1	Nip	100	34	313714	313747	149916	149883	2.93e-08
Chr1	Nip	100	34	30531	30564	168079	168046	2.93e-08
Chr1	Nip	100	34	217453	217486	168047	168080	2.93e-08
Chr1	Nip	91.489	47	272495	272540	252349	252394	2.93e-08
Chr1	Nip	100	34	30531	30564	262639	262606	2.93e-08
Chr1	Nip	93.333	45	30520	30564	376455	376414	2.93e-08
Chr1	Nip	100	34	217453	217486	376415	376448	2.93e-08
Chr1	Nip	100	34	13392	13425	380056	380089	2.93e-08
Chr1	Nip	93.333	45	30520	30564	457542	457501	2.93e-08
Chr1	Nip	100	34	217453	217486	457502	457535	2.93e-08
Chr1	Nip	100	34	13392	13425	461143	461176	2.93e-08
Chr1	Nip	100	34	313714	313747	473017	472984	2.93e-08
Chr1	Nip	100	33	169891	169923	9463	9431	1.05e-07
Chr1	Nip	97.222	36	240499	240534	91228	91263	1.05e-07
Chr1	Nip	100	33	217453	217485	91264	91232	1.05e-07
Chr1	Nip	100	33	169891	169923	103990	103958	1.05e-07
Chr1	Nip	85.965	57	214417	214473	212605	212549	1.05e-07
Chr1	Nip	97.297	37	217453	217488	285100	285136	1.05e-07
Chr1	Nip	100	33	240502	240534	285133	285101	1.05e-07
Chr1	Nip	97.297	37	217453	217488	416021	416057	1.05e-07
Chr1	Nip	100	33	240502	240534	416054	416022	1.05e-07
Chr1	Nip	100	32	240503	240534	46355	46324	3.79e-07
Chr1	Nip	81.333	75	4295	4368	47159	47085	3.79e-07
Chr1	Nip	100	32	240503	240534	65431	65462	3.79e-07
Chr1	Nip	100	32	240503	240534	140881	140850	3.79e-07
Chr1	Nip	100	32	240503	240534	168079	168048	3.79e-07
Chr1	Nip	97.143	35	256290	256324	249403	249369	3.79e-07
Chr1	Nip	97.143	35	148723	148757	262545	262511	3.79e-07
Chr1	Nip	100	32	240503	240534	262639	262608	3.79e-07
Chr1	Nip	100	32	153433	153464	268983	268952	3.79e-07
Chr1	Nip	100	32	240503	240534	376447	376416	3.79e-07
Chr1	Nip	100	32	240503	240534	457534	457503	3.79e-07
Chr1	Nip	94.595	37	140356	140392	84010	83974	1.36e-06
Chr1	Nip	97.143	35	311711	311744	158544	158510	1.36e-06
Chr1	Nip	100	31	153433	153463	285099	285069	1.36e-06
Chr1	Nip	97.059	34	7501	7534	298786	298819	1.36e-06
Chr1	Nip	100	31	230119	230149	338522	338492	1.36e-06
Chr1	Nip	100	31	153433	153463	416020	415990	1.36e-06
Chr1	Nip	97.143	35	311711	311744	481645	481611	1.36e-06
Chr1	Nip	100	30	135864	135893	9481	9510	4.9e-06
Chr1	Nip	100	30	135864	135893	104008	104037	4.9e-06
Chr1	Nip	100	30	83638	83667	188382	188411	4.9e-06
Chr1	Nip	88	50	184323	184368	192250	192201	4.9e-06
Chr1	Nip	100	30	135864	135893	222648	222619	4.9e-06
Chr1	Nip	100	30	153433	153462	262606	262577	4.9e-06
Chr1	Nip	100	30	238073	238102	262643	262614	4.9e-06
Chr1	Nip	100	30	135864	135893	281774	281745	4.9e-06
Chr1	Nip	89.362	47	12080	12126	314936	314978	4.9e-06
Chr1	Nip	100	30	83638	83667	380089	380060	4.9e-06
Chr1	Nip	100	30	153433	153462	391299	391270	4.9e-06
Chr1	Nip	100	30	135864	135893	412695	412666	4.9e-06
Chr1	Nip	96.97	33	70136	70168	417207	417175	4.9e-06
Chr1	Nip	100	30	83638	83667	461176	461147	4.9e-06
Chr2	Nip	98.244	4783	75928	80706	287933	292678	0
Chr2	Nip	95.604	2889	45530	48403	30660	27834	0
Chr2	Nip	95.604	2889	45530	48403	125187	122361	0
Chr2	Nip	99.07	2042	18931	20972	30570	32602	0
Chr2	Nip	99.07	2042	18931	20972	125097	127129	0
Chr2	Nip	99.021	2042	103047	105087	32602	30570	0
Chr2	Nip	99.021	2042	103047	105087	127129	125097	0
Chr2	Nip	95.32	2329	48596	50923	27844	25583	0
Chr2	Nip	95.32	2329	48596	50923	122371	120110	0
Chr2	Nip	98.629	2042	154816	156848	30570	32602	0
Chr2	Nip	98.629	2042	154816	156848	125097	127129	0
Chr2	Nip	98.38	1914	80765	82677	292673	294586	0
Chr2	Nip	93.772	1670	52318	53973	361398	359751	0
Chr2	Nip	93.772	1670	52318	53973	442485	440838	0
Chr2	Nip	95.781	1114	65729	66838	407329	406237	0
Chr2	Nip	97.115	832	29015	29839	396403	395580	0
Chr2	Nip	96.767	464	69160	69623	268290	268753	0
Chr2	Nip	86.103	698	56252	56942	358805	358123	0
Chr2	Nip	86.103	698	56252	56942	439892	439210	0
Chr2	Nip	98.925	372	82306	82677	62391	62020	0
Chr2	Nip	94.828	406	83496	83901	390928	390529	1.11e-178
Chr2	Nip	97.049	305	82890	83194	80013	79710	1.16e-143
Chr2	Nip	94.178	292	53970	54261	359686	359398	1.55e-122
Chr2	Nip	94.178	292	53970	54261	440773	440485	1.55e-122
Chr2	Nip	85.756	344	57391	57730	357682	357349	2.69e-95
Chr2	Nip	85.756	344	57391	57730	438769	438436	2.69e-95
Chr2	Nip	87.984	258	57136	57392	357981	357735	4.59e-78
Chr2	Nip	87.984	258	57136	57392	439068	438822	4.59e-78
Chr2	Nip	73.228	889	9331	10194	283293	284151	2.15e-71
Chr2	Nip	73.228	889	113824	114687	284151	283293	2.15e-71
Chr2	Nip	73.228	889	9331	10194	414214	415072	2.15e-71
Chr2	Nip	73.228	889	113824	114687	415072	414214	2.15e-71
Chr2	Nip	73.116	889	145221	146083	283293	284151	1e-69
Chr2	Nip	73.116	889	145221	146083	414214	415072	1e-69
Chr2	Nip	80.577	381	24117	24488	329853	330210	3.6e-69
Chr2	Nip	87.907	215	37298	37512	35097	35304	1.3e-63
Chr2	Nip	87.907	215	37298	37512	129624	129831	1.3e-63
Chr2	Nip	83.658	257	72791	73043	246315	246059	2.18e-61
Chr2	Nip	81.419	296	54427	54708	359268	358983	7.9e-56
Chr2	Nip	81.419	296	54427	54708	440355	440070	7.9e-56
Chr2	Nip	100	86	138308	138393	65726	65641	1.75e-37
Chr2	Nip	100	86	121519	121604	65641	65726	1.75e-37
Chr2	Nip	100	86	2420	2505	65726	65641	1.75e-37
Chr2	Nip	89.516	124	37623	37745	35431	35552	8.13e-36
Chr2	Nip	89.516	124	37623	37745	129958	130079	8.13e-36
Chr2	Nip	93.421	76	50198	50272	54284	54359	4.96e-23
Chr2	Nip	83.505	97	5979	6074	380776	380680	2.33e-16
Chr2	Nip	83.505	97	5979	6074	461863	461767	2.33e-16
Chr2	Nip	82.474	97	141868	141964	380776	380680	3.01e-15
Chr2	Nip	82.474	97	117945	118041	380680	380776	3.01e-15
Chr2	Nip	82.474	97	141868	141964	461863	461767	3.01e-15
Chr2	Nip	82.474	97	117945	118041	461767	461863	3.01e-15
Chr2	Nip	84.091	88	134085	134170	231415	231330	3.89e-14
Chr2	Nip	94.595	37	95046	95082	357903	357938	2.36e-06
Chr2	Nip	94.595	37	95046	95082	438990	439025	2.36e-06
Chr2	RUF	95.64	2890	45530	48403	155912	153084	0
Chr2	RUF	95.64	2890	45530	48403	526194	523366	0
Chr2	RUF	99.07	2042	18931	20972	155822	157854	0
Chr2	RUF	99.07	2042	18931	20972	526104	528136	0

## Sheet: Table S6
Table S6. The plant species used for phylogenetic analysis.
Species	Genbank accession number
Oryza sativa L. spp. Japonica Nipponbare	NC_011033
Oryza sativa L. spp. Indica 9311	NC_007886
Oryza rufipogon	NC_013816
Oryza coarctata	MG429050
Oryza minuta	NC_029816
Zea luxurians	NC_008333
Zea mays	NC_007982
Sorghum bicolor	NC_008360
Eleusine indica	MF616338
Triticum aestivum	NC_036024
Phoenix dactylifera	NC_016740
Glycine max	NC_020455
Vitis vinifera	NC_012119
Arabidopsis thaliana	NC_037304
Ginkgo biloba	KM672373
